# Supplementary material for: Analysis of subcellular transcriptomes by RNA proximity labeling with Halo-seq
Source: Nucleic Acids Res. 2021 Dec 7;50(4):e24. doi: 10.1093/nar/gkab1185 (PMC8887463; doi:10.1093/nar/gkab1185)
Supplement: gkab1185_Supplemental_Files [file gkab1185_supplemental_files.zip]

Archive with 6 entries (6 files):
- SUPPLEMENTARY DATA LEGENDS.docx
- SupplementaryFigures.pdf
- TableS1.txt
- TableS2.txt
- TableS3.txt
- TableS4.txt
