# Supplementary material for: Analysis of subcellular transcriptomes by RNA proximity labeling with Halo-seq
Source: Nucleic Acids Res. 2021 Dec 7;50(4):e24. doi: 10.1093/nar/gkab1185 (PMC8887463; doi:10.1093/nar/gkab1185)
Supplement: gkab1185_Supplemental_Files [file gkab1185_supplemental_files.zip › TableS1.txt]

ensembl_gene_id	Gene	log2FC	padj	gene_biotype
ENSG00000209082	MT-TL1	1.85e-01	7.42e-01	Mt_tRNA
ENSG00000198888	MT-ND1	4.30e-01	6.39e-02	protein_coding
ENSG00000210107	MT-TQ	-4.54e-01	2.85e-01	Mt_tRNA
ENSG00000210112	MT-TM	2.45e-01	6.28e-01	Mt_tRNA
ENSG00000198763	MT-ND2	3.41e-01	1.48e-01	protein_coding
ENSG00000210140	MT-TC	-1.82e-01	7.41e-01	Mt_tRNA
ENSG00000198804	MT-CO1	3.12e-01	5.02e-02	protein_coding
ENSG00000210151	MT-TS1	3.44e-02	9.59e-01	Mt_tRNA
ENSG00000210154	MT-TD	5.12e-01	2.15e-01	Mt_tRNA
ENSG00000198712	MT-CO2	2.92e-01	1.37e-01	protein_coding
ENSG00000228253	MT-ATP8	3.43e-01	4.44e-01	protein_coding
ENSG00000198899	MT-ATP6	5.48e-01	3.31e-03	protein_coding
ENSG00000198938	MT-CO3	3.76e-01	2.74e-02	protein_coding
ENSG00000198840	MT-ND3	2.19e-02	9.72e-01	protein_coding
ENSG00000212907	MT-ND4L	2.87e-01	5.24e-01	protein_coding
ENSG00000198886	MT-ND4	5.47e-01	1.64e-03	protein_coding
ENSG00000198786	MT-ND5	6.13e-01	2.30e-04	protein_coding
ENSG00000198695	MT-ND6	4.61e-02	9.44e-01	protein_coding
ENSG00000198727	MT-CYB	4.19e-01	9.36e-03	protein_coding
ENSG00000210196	MT-TP	-1.23e-01	8.42e-01	Mt_tRNA
ENSG00000205765	C5orf51	-6.01e-01	7.64e-02	protein_coding
ENSG00000137275	RIPK1	-9.65e-02	8.17e-01	protein_coding
ENSG00000272277	AL031963.3	-5.07e-01	2.06e-01	lncRNA
ENSG00000167193	CRK	-5.78e-02	9.07e-01	protein_coding
ENSG00000185340	GAS2L1	2.10e-01	3.50e-01	protein_coding
ENSG00000137806	NDUFAF1	-9.56e-03	9.86e-01	protein_coding
ENSG00000107295	SH3GL2	3.82e-01	3.24e-01	protein_coding
ENSG00000267740	AC024592.3	1.59e-01	7.81e-01	protein_coding
ENSG00000174886	NDUFA11	-2.81e-01	1.68e-01	protein_coding
ENSG00000176595	KBTBD11	1.07e-02	9.86e-01	protein_coding
ENSG00000164366	CCDC127	7.94e-02	8.55e-01	protein_coding
ENSG00000260774	AC021087.3	-1.61e-02	9.79e-01	lncRNA
ENSG00000139684	ESD	-3.61e-02	9.38e-01	protein_coding
ENSG00000137815	RTF1	1.52e-01	7.30e-01	protein_coding
ENSG00000161082	CELF5	2.84e-01	5.51e-01	protein_coding
ENSG00000139505	MTMR6	1.37e-01	8.18e-01	protein_coding
ENSG00000137177	KIF13A	4.36e-01	2.74e-01	protein_coding
ENSG00000151876	FBXO4	-5.52e-01	1.40e-01	protein_coding
ENSG00000266441	AP005205.2	-3.15e-01	5.09e-01	lncRNA
ENSG00000256073	URB1-AS1	-5.05e-01	1.93e-01	lncRNA
ENSG00000119318	RAD23B	2.12e-01	3.60e-01	protein_coding
ENSG00000148229	POLE3	2.34e-02	9.39e-01	protein_coding
ENSG00000127528	KLF2	-5.68e-02	9.08e-01	protein_coding
ENSG00000166912	MTMR10	-5.63e-01	1.50e-01	protein_coding
ENSG00000073578	SDHA	1.54e-01	4.57e-01	protein_coding
ENSG00000184979	USP18	1.87e-01	4.95e-01	protein_coding
ENSG00000137825	ITPKA	4.78e-01	2.21e-01	protein_coding
ENSG00000180011	ZADH2	3.04e-01	4.19e-01	protein_coding
ENSG00000088756	ARHGAP28	1.01e-02	9.81e-01	protein_coding
ENSG00000167196	FBXO22	-2.12e-01	4.81e-01	protein_coding
ENSG00000198690	FAN1	-8.26e-02	8.76e-01	protein_coding
ENSG00000124813	RUNX2	8.70e-02	8.91e-01	protein_coding
ENSG00000249915	PDCD6	1.50e-01	5.14e-01	protein_coding
ENSG00000169567	HINT1	-8.02e-01	6.28e-12	protein_coding
ENSG00000065325	GLP2R	3.01e-01	3.69e-01	protein_coding
ENSG00000166979	EVA1C	-1.67e-01	5.48e-01	protein_coding
ENSG00000196284	SUPT3H	-4.05e-01	2.52e-01	protein_coding
ENSG00000253669	GASAL1	-5.96e-01	1.08e-01	lncRNA
ENSG00000234602	MCIDAS	3.45e-02	9.60e-01	protein_coding
ENSG00000160284	SPATC1L	1.04e-01	8.56e-01	protein_coding
ENSG00000261150	EPPK1	-1.78e-01	6.18e-01	protein_coding
ENSG00000100299	ARSA	1.35e-01	6.78e-01	protein_coding
ENSG00000100298	APOBEC3H	4.72e-01	2.56e-01	protein_coding
ENSG00000164078	MST1R	-1.57e-01	6.65e-01	protein_coding
ENSG00000182208	MOB2	1.48e-01	6.60e-01	protein_coding
ENSG00000103855	CD276	3.65e-01	2.67e-02	protein_coding
ENSG00000113761	ZNF346	-6.36e-02	9.01e-01	protein_coding
ENSG00000100280	AP1B1	4.34e-01	2.71e-03	protein_coding
ENSG00000186106	ANKRD46	-5.49e-02	9.34e-01	protein_coding
ENSG00000113407	TARS	-2.72e-01	4.28e-01	protein_coding
ENSG00000164077	MON1A	1.67e-01	5.93e-01	protein_coding
ENSG00000172171	TEFM	-2.11e-01	6.96e-01	protein_coding
ENSG00000152669	CCNO	4.97e-02	9.22e-01	protein_coding
ENSG00000160256	FAM207A	7.10e-03	9.83e-01	protein_coding
ENSG00000197417	SHPK	2.90e-01	2.10e-01	protein_coding
ENSG00000100307	CBX7	5.19e-02	8.90e-01	protein_coding
ENSG00000157500	APPL1	-3.19e-01	4.57e-01	protein_coding
ENSG00000133027	PEMT	2.02e-01	4.15e-01	protein_coding
ENSG00000167202	TBC1D2B	1.23e-01	7.04e-01	protein_coding
ENSG00000179981	TSHZ1	5.10e-01	1.92e-01	protein_coding
ENSG00000031823	RANBP3	4.08e-01	1.26e-02	protein_coding
ENSG00000280798	LINC00294	9.88e-02	8.69e-01	lncRNA
ENSG00000176102	CSTF3	-2.48e-01	5.60e-01	protein_coding
ENSG00000133706	LARS	-1.64e-01	6.75e-01	protein_coding
ENSG00000073417	PDE8A	-4.12e-01	1.38e-01	protein_coding
ENSG00000067248	DHX29	-8.32e-02	8.96e-01	protein_coding
ENSG00000198258	UBL5	-6.85e-01	1.16e-08	protein_coding
ENSG00000176148	TCP11L1	-4.17e-01	2.67e-01	protein_coding
ENSG00000105650	PDE4C	-7.47e-01	3.97e-02	protein_coding
ENSG00000156273	BACH1	-7.81e-01	8.56e-03	protein_coding
ENSG00000133816	MICAL2	-4.31e-01	2.40e-01	protein_coding
ENSG00000114854	TNNC1	-1.48e-01	7.11e-01	protein_coding
ENSG00000150510	FAM124A	2.59e-01	5.71e-01	protein_coding
ENSG00000114270	COL7A1	-4.82e-02	9.01e-01	protein_coding
ENSG00000244754	N4BP2L2	-7.69e-01	1.95e-02	protein_coding
ENSG00000204564	C6orf136	4.55e-01	7.12e-02	protein_coding
ENSG00000154767	XPC	3.12e-01	1.78e-01	protein_coding
ENSG00000172936	MYD88	6.12e-02	8.92e-01	protein_coding
ENSG00000104231	ZFAND1	-2.29e-01	6.42e-01	protein_coding
ENSG00000270141	TERC	-2.15e+00	1.65e-61	lncRNA
ENSG00000187650	VMAC	2.30e-02	9.72e-01	protein_coding
ENSG00000166387	PPFIBP2	1.46e-01	7.78e-01	protein_coding
ENSG00000198792	TMEM184B	3.77e-01	3.29e-02	protein_coding
ENSG00000184378	ACTRT3	1.92e-01	7.30e-01	protein_coding
ENSG00000014138	POLA2	2.40e-01	1.40e-01	protein_coding
ENSG00000167113	COQ4	-2.01e-02	9.50e-01	protein_coding
ENSG00000105519	CAPS	-4.65e-01	2.70e-01	protein_coding
ENSG00000173960	UBXN2A	-2.99e-01	5.13e-01	protein_coding
ENSG00000170860	LSM3	-2.79e-01	4.97e-01	protein_coding
ENSG00000168303	MPLKIP	-1.41e-01	7.48e-01	protein_coding
ENSG00000149798	CDC42EP2	2.27e-01	3.19e-01	protein_coding
ENSG00000146085	MMUT	1.69e-02	9.77e-01	protein_coding
ENSG00000184908	CLCNKB	3.04e-01	4.22e-01	protein_coding
ENSG00000167711	SERPINF2	9.83e-02	8.74e-01	protein_coding
ENSG00000196689	TRPV1	4.42e-02	9.43e-01	protein_coding
ENSG00000138613	APH1B	2.28e-01	5.71e-01	protein_coding
ENSG00000137274	BPHL	7.96e-02	8.38e-01	protein_coding
ENSG00000170876	TMEM43	1.95e-01	4.39e-01	protein_coding
ENSG00000131473	ACLY	3.65e-01	1.03e-02	protein_coding
ENSG00000141959	PFKL	4.13e-01	3.69e-02	protein_coding
ENSG00000101017	CD40	2.56e-01	5.91e-01	protein_coding
ENSG00000275198	AL512791.2	-2.22e-01	6.75e-01	lncRNA
ENSG00000204560	DHX16	4.62e-01	6.04e-03	protein_coding
ENSG00000126778	SIX1	3.46e-01	4.46e-01	protein_coding
ENSG00000101444	AHCY	1.91e-01	3.05e-01	protein_coding
ENSG00000104442	ARMC1	-1.67e-01	7.60e-01	protein_coding
ENSG00000204316	MRPL38	2.16e-01	2.51e-01	protein_coding
ENSG00000157510	AFAP1L1	2.38e-01	5.80e-01	protein_coding
ENSG00000160285	LSS	5.32e-01	2.77e-05	protein_coding
ENSG00000102606	ARHGEF7	-2.70e-01	3.62e-01	protein_coding
ENSG00000140983	RHOT2	2.75e-01	2.11e-01	protein_coding
ENSG00000169609	C15orf40	-2.93e-01	2.67e-01	protein_coding
ENSG00000184545	DUSP8	-1.45e-01	7.58e-01	protein_coding
ENSG00000134490	TMEM241	1.47e-01	7.55e-01	protein_coding
ENSG00000112576	CCND3	2.39e-01	2.41e-01	protein_coding
ENSG00000169750	RAC3	-1.47e-01	7.41e-01	protein_coding
ENSG00000104998	IL27RA	3.26e-01	1.88e-01	protein_coding
ENSG00000079785	DDX1	-2.08e-01	6.29e-01	protein_coding
ENSG00000112902	SEMA5A	-1.66e-01	7.70e-01	protein_coding
ENSG00000279602	AC109326.1	-9.51e-01	6.69e-06	TEC
ENSG00000119684	MLH3	-1.02e+00	1.90e-03	protein_coding
ENSG00000123545	NDUFAF4	1.34e-01	8.22e-01	protein_coding
ENSG00000109861	CTSC	2.18e-01	2.56e-01	protein_coding
ENSG00000125898	FAM110A	5.61e-02	9.19e-01	protein_coding
ENSG00000035928	RFC1	-5.03e-01	1.95e-01	protein_coding
ENSG00000279851	CR382287.2	-6.54e-01	6.59e-02	lncRNA
ENSG00000011275	RNF216	-3.30e-01	1.43e-01	protein_coding
ENSG00000100625	SIX4	-1.27e-01	7.85e-01	protein_coding
ENSG00000103942	HOMER2	-2.57e-01	5.61e-01	protein_coding
ENSG00000188825	LINC00910	-2.28e-01	4.09e-01	lncRNA
ENSG00000077458	FAM76B	-5.51e-01	1.07e-01	protein_coding
ENSG00000232022	FAAHP1	-9.49e-04	9.99e-01	transcribed_unprocessed_pseudogene
ENSG00000130312	MRPL34	9.60e-02	7.06e-01	protein_coding
ENSG00000068028	RASSF1	9.91e-02	7.29e-01	protein_coding
ENSG00000158122	PRXL2C	-2.02e-01	6.36e-01	protein_coding
ENSG00000180628	PCGF5	2.21e-01	5.97e-01	protein_coding
ENSG00000088854	C20orf194	-9.60e-02	8.61e-01	protein_coding
ENSG00000153879	CEBPG	1.12e-01	8.21e-01	protein_coding
ENSG00000102786	INTS6	-3.62e-01	3.30e-01	protein_coding
ENSG00000141854	MISP3	2.53e-01	6.03e-01	protein_coding
ENSG00000034693	PEX3	-2.60e-01	6.10e-01	protein_coding
ENSG00000127220	ABHD8	3.24e-01	1.71e-01	protein_coding
ENSG00000198668	CALM1	-4.77e-02	9.02e-01	protein_coding
ENSG00000138801	PAPSS1	1.25e-01	6.60e-01	protein_coding
ENSG00000145982	FARS2	-1.71e-02	9.62e-01	protein_coding
ENSG00000112276	BVES	-3.71e-02	9.56e-01	protein_coding
ENSG00000130311	DDA1	2.97e-01	2.95e-01	protein_coding
ENSG00000001036	FUCA2	1.33e-01	5.81e-01	protein_coding
ENSG00000188002	AC026412.1	3.90e-01	2.38e-01	transcribed_unprocessed_pseudogene
ENSG00000188878	FBF1	7.69e-02	8.41e-01	protein_coding
ENSG00000107890	ANKRD26	-2.03e-01	7.08e-01	protein_coding
ENSG00000184009	ACTG1	4.33e-01	4.66e-04	protein_coding
ENSG00000164048	ZNF589	2.67e-01	4.56e-01	protein_coding
ENSG00000074855	ANO8	-2.11e-01	6.36e-01	protein_coding
ENSG00000145016	RUBCN	2.35e-02	9.66e-01	protein_coding
ENSG00000120533	ENY2	-4.66e-01	1.77e-01	protein_coding
ENSG00000085274	MYNN	-5.01e-01	2.26e-01	protein_coding
ENSG00000278053	DDX52	-4.95e-02	9.33e-01	protein_coding
ENSG00000184060	ADAP2	-2.51e-01	5.91e-01	protein_coding
ENSG00000168291	PDHB	-1.31e-01	7.22e-01	protein_coding
ENSG00000064726	BTBD1	-2.27e-01	5.43e-01	protein_coding
ENSG00000166037	CEP57	-7.55e-01	1.30e-02	protein_coding
ENSG00000158985	CDC42SE2	6.83e-03	9.90e-01	protein_coding
ENSG00000283050	GTF2IP12	-8.05e-01	1.96e-02	transcribed_unprocessed_pseudogene
ENSG00000229848	AC139149.1	-7.45e-01	4.09e-02	lncRNA
ENSG00000136813	ECPAS	-5.83e-02	8.60e-01	protein_coding
ENSG00000165338	HECTD2	-1.90e-01	7.32e-01	protein_coding
ENSG00000141934	PLPP2	4.88e-03	9.86e-01	protein_coding
ENSG00000169612	RAMAC	5.57e-02	9.10e-01	protein_coding
ENSG00000185722	ANKFY1	-1.96e-01	4.27e-01	protein_coding
ENSG00000164695	CHMP4C	-1.45e-01	7.96e-01	protein_coding
ENSG00000181856	SLC2A4	1.59e-01	6.71e-01	protein_coding
ENSG00000213889	PPM1N	-4.07e-01	3.21e-01	protein_coding
ENSG00000138688	KIAA1109	-1.59e-01	7.82e-01	protein_coding
ENSG00000171451	DSEL	-1.30e-01	8.29e-01	protein_coding
ENSG00000122068	FYTTD1	-1.78e-01	7.18e-01	protein_coding
ENSG00000172113	NME6	2.02e-01	5.35e-01	protein_coding
ENSG00000065268	WDR18	1.31e-01	6.27e-01	protein_coding
ENSG00000121775	TMEM39B	1.84e-01	5.21e-01	protein_coding
ENSG00000205746	AC126755.1	-2.20e-01	6.29e-01	transcribed_unprocessed_pseudogene
ENSG00000006047	YBX2	-9.65e-02	8.76e-01	protein_coding
ENSG00000130772	MED18	-4.88e-02	9.01e-01	protein_coding
ENSG00000167740	CYB5D2	6.32e-02	8.45e-01	protein_coding
ENSG00000272872	AP000525.1	6.97e-02	9.14e-01	lncRNA
ENSG00000159079	CFAP298	7.48e-02	8.74e-01	protein_coding
ENSG00000206195	DUXAP8	-2.15e-01	4.89e-01	lncRNA
ENSG00000188293	IGFL1	-2.47e-01	3.52e-01	protein_coding
ENSG00000138621	PPCDC	7.89e-02	8.58e-01	protein_coding
ENSG00000078674	PCM1	-5.97e-02	9.22e-01	protein_coding
ENSG00000087995	METTL2A	3.70e-02	9.31e-01	protein_coding
ENSG00000258644	SYNJ2BP-COX16	-3.02e-01	5.33e-01	protein_coding
ENSG00000126777	KTN1	-7.81e-02	8.88e-01	protein_coding
ENSG00000214595	EML6	3.09e-02	9.61e-01	protein_coding
ENSG00000167130	DOLPP1	3.06e-01	1.49e-01	protein_coding
ENSG00000142949	PTPRF	2.66e-01	1.55e-01	protein_coding
ENSG00000134508	CABLES1	9.24e-02	8.33e-01	protein_coding
ENSG00000020426	MNAT1	-6.92e-01	5.60e-02	protein_coding
ENSG00000005007	UPF1	3.91e-01	4.25e-02	protein_coding
ENSG00000213463	SYNJ2BP	2.48e-01	5.81e-01	protein_coding
ENSG00000121774	KHDRBS1	1.90e-01	3.56e-01	protein_coding
ENSG00000185519	FAM131C	3.62e-01	4.27e-01	protein_coding
ENSG00000133983	COX16	-1.40e-01	8.00e-01	protein_coding
ENSG00000253352	TUG1	-4.37e-01	1.51e-01	protein_coding
ENSG00000140545	MFGE8	1.65e-01	5.17e-01	protein_coding
ENSG00000166483	WEE1	-4.03e-01	6.91e-02	protein_coding
ENSG00000124523	SIRT5	-3.81e-01	1.93e-01	protein_coding
ENSG00000125744	RTN2	2.75e-01	1.49e-01	protein_coding
ENSG00000266962	AC067852.2	1.02e-02	9.77e-01	lncRNA
ENSG00000197724	PHF2	1.66e-01	5.99e-01	protein_coding
ENSG00000159216	RUNX1	-8.00e-02	8.60e-01	protein_coding
ENSG00000137077	CCL21	3.83e-01	3.92e-01	protein_coding
ENSG00000090097	PCBP4	8.83e-02	8.88e-01	protein_coding
ENSG00000006327	TNFRSF12A	-3.78e-01	2.70e-02	protein_coding
ENSG00000126814	TRMT5	8.09e-02	9.00e-01	protein_coding
ENSG00000206262	FOXL2NB	2.42e-01	6.21e-01	protein_coding
ENSG00000108786	HSD17B1	4.47e-01	2.62e-01	protein_coding
ENSG00000261071	AL441883.1	2.79e-01	5.69e-01	lncRNA
ENSG00000277496	AL357033.4	-1.93e-01	6.64e-01	lncRNA
ENSG00000276317	AL357033.3	-2.34e-01	6.33e-01	lncRNA
ENSG00000101361	NOP56	2.46e-02	9.34e-01	protein_coding
ENSG00000163602	RYBP	2.70e-02	9.69e-01	protein_coding
ENSG00000068120	COASY	3.77e-01	4.04e-03	protein_coding
ENSG00000152520	PAN3	-4.35e-01	2.12e-01	protein_coding
ENSG00000136213	CHST12	-5.46e-02	8.75e-01	protein_coding
ENSG00000111845	PAK1IP1	-9.87e-02	8.73e-01	protein_coding
ENSG00000265681	RPL17	-2.96e-01	3.00e-01	protein_coding
ENSG00000112146	FBXO9	-8.81e-03	9.79e-01	protein_coding
ENSG00000164074	ABHD18	2.26e-01	6.66e-01	protein_coding
ENSG00000101187	SLCO4A1	1.05e-01	6.88e-01	protein_coding
ENSG00000072954	TMEM38A	5.92e-02	8.90e-01	protein_coding
ENSG00000120708	TGFBI	2.28e-01	3.75e-01	protein_coding
ENSG00000163026	WDCP	-6.58e-02	9.14e-01	protein_coding
ENSG00000111802	TDP2	2.45e-01	5.94e-01	protein_coding
ENSG00000166734	CASC4	-2.04e-01	6.47e-01	protein_coding
ENSG00000112851	ERBIN	-4.56e-01	2.08e-01	protein_coding
ENSG00000242612	DECR2	-4.25e-02	9.07e-01	protein_coding
ENSG00000169668	BCRP2	9.96e-02	8.74e-01	transcribed_unprocessed_pseudogene
ENSG00000177576	C18orf32	-2.62e-01	5.91e-01	protein_coding
ENSG00000108784	NAGLU	-3.84e-02	9.13e-01	protein_coding
ENSG00000105556	MIER2	2.50e-01	3.02e-01	protein_coding
ENSG00000166938	DIS3L	-2.39e-01	4.74e-01	protein_coding
ENSG00000128881	TTBK2	-2.26e-01	5.84e-01	protein_coding
ENSG00000068971	PPP2R5B	3.90e-01	2.36e-01	protein_coding
ENSG00000104388	RAB2A	3.99e-02	9.32e-01	protein_coding
ENSG00000108443	RPS6KB1	-5.44e-01	1.52e-01	protein_coding
ENSG00000135334	AKIRIN2	-1.89e-01	5.92e-01	protein_coding
ENSG00000174353	STAG3L3	-5.89e-01	1.14e-03	transcribed_unprocessed_pseudogene
ENSG00000139496	NUP58	-4.46e-01	2.21e-01	protein_coding
ENSG00000156482	RPL30	-8.66e-01	1.74e-11	protein_coding
ENSG00000136826	KLF4	-2.70e-01	3.30e-01	protein_coding
ENSG00000147459	DOCK5	-3.47e-01	8.63e-02	protein_coding
ENSG00000229018	PMS2P7	-1.69e-01	7.68e-01	unprocessed_pseudogene
ENSG00000099991	CABIN1	2.73e-01	2.24e-01	protein_coding
ENSG00000254996	ANKHD1-EIF4EBP3	3.72e-01	3.11e-01	protein_coding
ENSG00000114786	ABHD14A-ACY1	-7.99e-01	1.85e-02	protein_coding
ENSG00000163513	TGFBR2	1.19e-01	8.04e-01	protein_coding
ENSG00000107882	SUFU	3.85e-01	2.06e-01	protein_coding
ENSG00000112144	ICK	6.51e-02	9.22e-01	protein_coding
ENSG00000142619	PADI3	2.38e-01	6.32e-01	protein_coding
ENSG00000183963	SMTN	1.69e-01	4.34e-01	protein_coding
ENSG00000181404	WASHC1	2.02e-01	6.71e-01	protein_coding
ENSG00000112679	DUSP22	3.28e-02	9.39e-01	protein_coding
ENSG00000189050	RNFT1	5.40e-02	9.36e-01	protein_coding
ENSG00000137267	TUBB2A	4.55e-02	9.36e-01	protein_coding
ENSG00000275874	PICSAR	-4.78e-02	9.40e-01	lncRNA
ENSG00000133302	SLF1	-8.48e-01	7.21e-03	protein_coding
ENSG00000103202	NME4	-2.54e-02	9.40e-01	protein_coding
ENSG00000214944	ARHGEF28	-2.61e-01	4.63e-01	protein_coding
ENSG00000111843	TMEM14C	-2.32e-01	2.76e-01	protein_coding
ENSG00000248487	ABHD14A	8.64e-02	7.81e-01	protein_coding
ENSG00000235944	ZNF815P	-5.00e-02	9.39e-01	transcribed_unprocessed_pseudogene
ENSG00000175471	MCTP1	6.93e-02	9.17e-01	protein_coding
ENSG00000013306	SLC25A39	1.49e-01	4.39e-01	protein_coding
ENSG00000235374	SSR4P1	-1.78e-01	7.40e-01	transcribed_processed_pseudogene
ENSG00000106003	LFNG	4.19e-02	9.49e-01	protein_coding
ENSG00000124177	CHD6	-9.82e-02	8.38e-01	protein_coding
ENSG00000114779	ABHD14B	1.93e-01	3.59e-01	protein_coding
ENSG00000197381	ADARB1	-6.07e-02	9.07e-01	protein_coding
ENSG00000100311	PDGFB	2.76e-01	5.43e-01	protein_coding
ENSG00000101367	MAPRE1	2.34e-01	4.16e-01	protein_coding
ENSG00000225465	RFPL1S	5.12e-02	9.37e-01	lncRNA
ENSG00000010322	NISCH	6.52e-02	8.45e-01	protein_coding
ENSG00000127445	PIN1	5.46e-02	8.47e-01	protein_coding
ENSG00000198718	TOGARAM1	-4.10e-01	3.21e-01	protein_coding
ENSG00000265933	LINC00668	2.63e-01	5.75e-01	lncRNA
ENSG00000100285	NEFH	3.63e-01	1.24e-01	protein_coding
ENSG00000171421	MRPL36	-2.44e-01	2.65e-01	protein_coding
ENSG00000253616	AC107959.3	1.25e-01	8.38e-01	lncRNA
ENSG00000179454	KLHL28	-4.49e-02	9.45e-01	protein_coding
ENSG00000182534	MXRA7	1.23e-01	6.26e-01	protein_coding
ENSG00000142627	EPHA2	2.26e-01	3.10e-01	protein_coding
ENSG00000149743	TRPT1	2.58e-01	2.53e-01	protein_coding
ENSG00000156011	PSD3	-7.78e-01	1.21e-03	protein_coding
ENSG00000168062	BATF2	9.77e-02	8.76e-01	protein_coding
ENSG00000227959	AL451042.2	-2.33e-01	6.57e-01	lncRNA
ENSG00000099917	MED15	1.88e-02	9.61e-01	protein_coding
ENSG00000047056	WDR37	-2.89e-01	4.07e-01	protein_coding
ENSG00000008853	RHOBTB2	1.78e-02	9.62e-01	protein_coding
ENSG00000178031	ADAMTSL1	1.20e-01	7.90e-01	protein_coding
ENSG00000179388	EGR3	-4.23e-01	3.28e-01	protein_coding
ENSG00000186073	C15orf41	-3.91e-01	3.34e-01	protein_coding
ENSG00000179051	RCC2	3.28e-01	3.67e-02	protein_coding
ENSG00000205268	PDE7A	-4.78e-01	1.62e-01	protein_coding
ENSG00000120889	TNFRSF10B	-7.01e-02	8.14e-01	protein_coding
ENSG00000155229	MMS19	2.58e-01	2.61e-01	protein_coding
ENSG00000106689	LHX2	-1.23e-01	8.37e-01	protein_coding
ENSG00000142961	MOB3C	3.48e-01	1.14e-01	protein_coding
ENSG00000043514	TRIT1	-1.84e-01	7.15e-01	protein_coding
ENSG00000160867	FGFR4	-1.21e-01	7.43e-01	protein_coding
ENSG00000180229	HERC2P3	-1.73e-01	6.30e-01	transcribed_unprocessed_pseudogene
ENSG00000273387	AC005005.3	-3.80e-01	2.78e-01	lncRNA
ENSG00000278920	AC005005.4	-4.37e-01	2.37e-01	lncRNA
ENSG00000131899	LLGL1	5.19e-01	4.05e-03	protein_coding
ENSG00000103145	HCFC1R1	1.06e-01	7.05e-01	protein_coding
ENSG00000131503	ANKHD1	7.95e-02	8.36e-01	protein_coding
ENSG00000066855	MTFR1	-3.77e-03	9.94e-01	protein_coding
ENSG00000177731	FLII	5.74e-01	3.71e-05	protein_coding
ENSG00000185049	NELFA	2.06e-01	4.27e-01	protein_coding
ENSG00000256116	AP001453.1	1.59e-01	7.74e-01	lncRNA
ENSG00000149761	NUDT22	1.27e-01	6.40e-01	protein_coding
ENSG00000112304	ACOT13	-1.91e-01	6.05e-01	protein_coding
ENSG00000141858	SAMD1	2.12e-01	2.59e-01	protein_coding
ENSG00000104833	TUBB4A	-2.93e-02	9.66e-01	protein_coding
ENSG00000111181	SLC6A12	-2.69e-01	5.88e-01	protein_coding
ENSG00000180822	PSMG4	-4.45e-01	7.04e-02	protein_coding
ENSG00000196597	ZNF782	3.24e-01	4.92e-01	protein_coding
ENSG00000079277	MKNK1	1.44e-01	6.84e-01	protein_coding
ENSG00000213523	SRA1	-4.85e-02	8.70e-01	protein_coding
ENSG00000144736	SHQ1	-2.64e-01	5.33e-01	protein_coding
ENSG00000112308	C6orf62	-7.07e-02	8.24e-01	protein_coding
ENSG00000110025	SNX15	2.84e-01	1.50e-01	protein_coding
ENSG00000261971	MMP25-AS1	1.46e-01	7.83e-01	lncRNA
ENSG00000110011	DNAJC4	2.55e-01	2.02e-01	protein_coding
ENSG00000221869	CEBPD	-7.82e-02	7.93e-01	protein_coding
ENSG00000132109	TRIM21	4.92e-01	2.30e-03	protein_coding
ENSG00000213465	ARL2	1.19e-01	6.23e-01	protein_coding
ENSG00000173402	DAG1	2.63e-01	1.50e-01	protein_coding
ENSG00000167173	C15orf39	2.61e-01	2.34e-01	protein_coding
ENSG00000131652	THOC6	6.86e-02	8.31e-01	protein_coding
ENSG00000141524	TMC6	3.11e-01	3.12e-01	protein_coding
ENSG00000180884	ZNF792	5.24e-02	9.36e-01	protein_coding
ENSG00000166411	IDH3A	-1.76e-01	6.84e-01	protein_coding
ENSG00000175906	ARL4D	-1.00e-02	9.79e-01	protein_coding
ENSG00000168301	KCTD6	-1.71e-01	7.63e-01	protein_coding
ENSG00000115257	PCSK4	8.70e-02	8.76e-01	protein_coding
ENSG00000007237	GAS7	-1.45e-01	8.02e-01	protein_coding
ENSG00000164506	STXBP5	-6.99e-01	3.15e-02	protein_coding
ENSG00000198853	RUSC2	3.48e-01	9.88e-02	protein_coding
ENSG00000042753	AP2S1	-4.05e-03	9.89e-01	protein_coding
ENSG00000105677	TMEM147	1.53e-01	4.37e-01	protein_coding
ENSG00000186615	KTN1-AS1	-2.45e-01	6.23e-01	lncRNA
ENSG00000167114	SLC27A4	2.65e-01	2.72e-01	protein_coding
ENSG00000137266	SLC22A23	5.01e-02	9.31e-01	protein_coding
ENSG00000236144	TMEM147-AS1	-4.46e-01	1.22e-01	lncRNA
ENSG00000250722	SELENOP	-9.02e-01	2.34e-07	protein_coding
ENSG00000151366	NDUFC2	9.55e-02	7.35e-01	protein_coding
ENSG00000188039	NWD1	-2.88e-01	5.51e-01	protein_coding
ENSG00000184831	APOO	4.23e-02	9.18e-01	protein_coding
ENSG00000197702	PARVA	3.51e-01	4.18e-02	protein_coding
ENSG00000099994	SUSD2	5.19e-01	1.80e-01	protein_coding
ENSG00000078687	TNRC6C	7.95e-02	8.98e-01	protein_coding
ENSG00000243989	ACY1	3.49e-02	9.08e-01	protein_coding
ENSG00000140548	ZNF710	-2.23e-01	5.96e-01	protein_coding
ENSG00000151364	KCTD14	1.70e-01	7.29e-01	protein_coding
ENSG00000259291	ZNF710-AS1	1.36e-01	8.19e-01	lncRNA
ENSG00000164620	RELL2	-9.89e-02	8.28e-01	protein_coding
ENSG00000182185	RAD51B	-2.15e-01	6.61e-01	protein_coding
ENSG00000264230	ANXA8L1	2.48e-01	4.51e-01	protein_coding
ENSG00000125818	PSMF1	3.61e-01	9.04e-02	protein_coding
ENSG00000122378	PRXL2A	3.48e-01	1.96e-01	protein_coding
ENSG00000154328	NEIL2	3.70e-01	1.17e-01	protein_coding
ENSG00000164023	SGMS2	-2.91e-01	5.48e-01	protein_coding
ENSG00000250786	SNHG18	-4.31e-02	9.47e-01	lncRNA
ENSG00000225921	NOL7	-3.62e-02	9.31e-01	protein_coding
ENSG00000185736	ADARB2	3.86e-01	1.61e-01	protein_coding
ENSG00000128973	CLN6	2.72e-01	1.57e-01	protein_coding
ENSG00000260257	AL035071.1	-1.45e-01	8.00e-01	lncRNA
ENSG00000154822	PLCL2	-1.85e-01	6.56e-01	protein_coding
ENSG00000115128	SF3B6	-3.30e-01	3.80e-01	protein_coding
ENSG00000182310	SPACA6	2.51e-02	9.70e-01	protein_coding
ENSG00000145494	NDUFS6	5.82e-02	8.58e-01	protein_coding
ENSG00000170348	TMED10	1.46e-01	5.56e-01	protein_coding
ENSG00000155016	CYP2U1	-1.09e-01	8.60e-01	protein_coding
ENSG00000204482	LST1	-2.96e-01	4.24e-01	protein_coding
ENSG00000138835	RGS3	-2.77e-02	9.51e-01	protein_coding
ENSG00000010017	RANBP9	-1.09e-01	7.61e-01	protein_coding
ENSG00000132383	RPA1	2.33e-01	3.42e-01	protein_coding
ENSG00000122674	CCZ1	1.77e-02	9.70e-01	protein_coding
ENSG00000129007	CALML4	3.23e-01	4.97e-01	protein_coding
ENSG00000253187	HOXA10-AS	5.62e-02	9.31e-01	lncRNA
ENSG00000136425	CIB2	2.11e-01	5.63e-01	protein_coding
ENSG00000197948	FCHSD1	-1.11e-01	8.20e-01	protein_coding
ENSG00000253293	HOXA10	2.15e-01	6.46e-01	protein_coding
ENSG00000119638	NEK9	1.78e-01	4.78e-01	protein_coding
ENSG00000092201	SUPT16H	-1.70e-01	6.43e-01	protein_coding
ENSG00000116731	PRDM2	1.56e-01	7.26e-01	protein_coding
ENSG00000119938	PPP1R3C	-2.05e-01	7.03e-01	protein_coding
ENSG00000186532	SMYD4	-2.60e-01	3.57e-01	protein_coding
ENSG00000115504	EHBP1	-5.20e-01	1.26e-01	protein_coding
ENSG00000106009	BRAT1	3.32e-01	1.52e-01	protein_coding
ENSG00000119640	ACYP1	-1.08e-01	8.59e-01	protein_coding
ENSG00000119703	ZC2HC1C	1.32e-01	8.17e-01	protein_coding
ENSG00000103269	RHBDL1	-1.96e-02	9.75e-01	protein_coding
ENSG00000142632	ARHGEF19	3.09e-01	2.66e-01	protein_coding
ENSG00000179134	SAMD4B	1.33e-01	6.27e-01	protein_coding
ENSG00000137094	DNAJB5	3.84e-02	9.40e-01	protein_coding
ENSG00000245958	AC093752.1	-1.50e-01	7.90e-01	transcribed_unprocessed_pseudogene
ENSG00000129562	DAD1	-3.20e-01	7.44e-02	protein_coding
ENSG00000261758	AC117382.2	-2.84e-01	5.65e-01	lncRNA
ENSG00000011376	LARS2	2.61e-01	2.27e-01	protein_coding
ENSG00000172890	NADSYN1	1.40e-02	9.70e-01	protein_coding
ENSG00000033800	PIAS1	-8.57e-03	9.85e-01	protein_coding
ENSG00000148175	STOM	3.11e-01	1.57e-01	protein_coding
ENSG00000137656	BUD13	2.75e-01	3.12e-01	protein_coding
ENSG00000160007	ARHGAP35	1.48e-01	6.36e-01	protein_coding
ENSG00000105088	OLFM2	1.37e-01	7.45e-01	protein_coding
ENSG00000139746	RBM26	-8.48e-02	8.36e-01	protein_coding
ENSG00000099622	CIRBP	2.13e-01	3.00e-01	protein_coding
ENSG00000168917	SLC35G2	-1.47e-02	9.81e-01	protein_coding
ENSG00000136143	SUCLA2	-1.97e-02	9.76e-01	protein_coding
ENSG00000140526	ABHD2	5.78e-02	8.93e-01	protein_coding
ENSG00000239213	NCK1-DT	1.09e-02	9.86e-01	lncRNA
ENSG00000160226	CFAP410	1.11e-01	8.24e-01	protein_coding
ENSG00000110696	C11orf58	5.82e-02	8.96e-01	protein_coding
ENSG00000145555	MYO10	1.97e-01	4.30e-01	protein_coding
ENSG00000039123	MTREX	-1.11e+00	4.33e-05	protein_coding
ENSG00000147601	TERF1	-1.10e-01	8.52e-01	protein_coding
ENSG00000072062	PRKACA	4.45e-01	6.03e-03	protein_coding
ENSG00000166002	SMCO4	-1.50e-02	9.75e-01	protein_coding
ENSG00000259295	CSPG4P12	1.25e-01	8.35e-01	transcribed_unprocessed_pseudogene
ENSG00000169738	DCXR	-5.37e-03	9.86e-01	protein_coding
ENSG00000136159	NUDT15	1.86e-01	7.21e-01	protein_coding
ENSG00000164764	SBSPON	-8.29e-02	8.97e-01	protein_coding
ENSG00000067113	PLPP1	-1.19e-01	7.85e-01	protein_coding
ENSG00000229212	AC044860.1	-1.76e-01	7.50e-01	transcribed_unprocessed_pseudogene
ENSG00000078747	ITCH	-4.89e-01	1.14e-01	protein_coding
ENSG00000006712	PAF1	3.69e-01	2.65e-02	protein_coding
ENSG00000161980	POLR3K	-1.11e-01	6.94e-01	protein_coding
ENSG00000137770	CTDSPL2	-2.28e-01	5.63e-01	protein_coding
ENSG00000133789	SWAP70	-2.50e-01	5.63e-01	protein_coding
ENSG00000006007	GDE1	9.95e-02	6.97e-01	protein_coding
ENSG00000172037	LAMB2	8.42e-02	8.45e-01	protein_coding
ENSG00000124299	PEPD	2.27e-01	3.64e-01	protein_coding
ENSG00000181031	RPH3AL	2.77e-01	5.56e-01	protein_coding
ENSG00000179523	EIF3J-DT	2.04e-01	6.65e-01	lncRNA
ENSG00000064300	NGFR	-4.16e-01	3.20e-01	protein_coding
ENSG00000100316	RPL3	4.69e-02	8.72e-01	protein_coding
ENSG00000161981	SNRNP25	-2.46e-02	9.42e-01	protein_coding
ENSG00000175110	MRPS22	-1.63e-01	7.37e-01	protein_coding
ENSG00000114491	UMPS	1.96e-01	4.95e-01	protein_coding
ENSG00000164649	CDCA7L	8.63e-02	8.10e-01	protein_coding
ENSG00000093009	CDC45	1.06e-01	6.47e-01	protein_coding
ENSG00000074964	ARHGEF10L	7.17e-02	8.53e-01	protein_coding
ENSG00000182087	TMEM259	1.41e-01	5.15e-01	protein_coding
ENSG00000184432	COPB2	7.73e-02	8.76e-01	protein_coding
ENSG00000278311	GGNBP2	-6.21e-01	1.74e-02	protein_coding
ENSG00000275552	AC243965.2	2.28e-01	6.64e-01	lncRNA
ENSG00000146872	TLK2	-3.55e-01	2.53e-01	protein_coding
ENSG00000283633	AP000547.3	2.50e-01	5.94e-01	lncRNA
ENSG00000100439	ABHD4	3.15e-01	7.48e-02	protein_coding
ENSG00000175147	TMEM51-AS1	-4.19e-02	9.49e-01	lncRNA
ENSG00000254681	PKD1P5	-4.23e-01	3.01e-01	transcribed_unprocessed_pseudogene
ENSG00000118363	SPCS2	-4.36e-01	5.59e-02	protein_coding
ENSG00000189337	KAZN	-5.80e-01	1.45e-01	protein_coding
ENSG00000164073	MFSD8	-4.17e-01	3.34e-01	protein_coding
ENSG00000151332	MBIP	-3.22e-01	4.96e-01	protein_coding
ENSG00000165914	TTC7B	-6.26e-02	8.81e-01	protein_coding
ENSG00000157538	VPS26C	-3.94e-01	1.26e-01	protein_coding
ENSG00000164061	BSN	3.28e-01	4.88e-01	protein_coding
ENSG00000233024	NPIPA9	-1.19e-01	8.44e-01	protein_coding
ENSG00000163629	PTPN13	-5.18e-01	2.08e-01	protein_coding
ENSG00000204315	FKBPL	5.77e-02	8.91e-01	protein_coding
ENSG00000171316	CHD7	1.65e-01	5.47e-01	protein_coding
ENSG00000149150	SLC43A1	-2.16e-01	4.95e-01	protein_coding
ENSG00000115129	TP53I3	1.38e-02	9.73e-01	protein_coding
ENSG00000196312	MFSD14C	-4.31e-01	2.67e-01	transcribed_unprocessed_pseudogene
ENSG00000120697	ALG5	-3.56e-01	3.66e-01	protein_coding
ENSG00000117984	CTSD	2.37e-01	1.40e-01	protein_coding
ENSG00000244731	C4A	1.89e-01	4.94e-01	protein_coding
ENSG00000165475	CRYL1	1.97e-01	6.20e-01	protein_coding
ENSG00000102710	SUPT20H	-3.95e-01	2.50e-01	protein_coding
ENSG00000038532	CLEC16A	2.01e-01	5.67e-01	protein_coding
ENSG00000171729	TMEM51	1.41e-01	7.19e-01	protein_coding
ENSG00000181481	RNF135	-8.15e-02	8.70e-01	protein_coding
ENSG00000101911	PRPS2	2.04e-02	9.70e-01	protein_coding
ENSG00000169762	TAPT1	-2.45e-01	6.28e-01	protein_coding
ENSG00000141664	ZCCHC2	-5.49e-01	1.33e-01	protein_coding
ENSG00000204348	DXO	4.88e-03	9.87e-01	protein_coding
ENSG00000196182	STK40	3.25e-01	3.48e-01	protein_coding
ENSG00000258388	PPT2-EGFL8	-2.11e-01	6.96e-01	protein_coding
ENSG00000108523	RNF167	1.18e-01	5.73e-01	protein_coding
ENSG00000182093	WRB	-1.22e-01	8.41e-01	protein_coding
ENSG00000285085	AL662884.4	-2.54e-01	6.19e-01	protein_coding
ENSG00000101849	TBL1X	4.41e-02	8.77e-01	protein_coding
ENSG00000266340	AC138207.7	2.13e-01	6.69e-01	lncRNA
ENSG00000204177	BMS1P1	-5.26e-01	1.95e-01	transcribed_unprocessed_pseudogene
ENSG00000267809	NDUFV2P1	-1.59e-02	9.79e-01	processed_pseudogene
ENSG00000086712	TXLNG	-3.09e-02	9.61e-01	protein_coding
ENSG00000217128	FNIP1	-9.30e-01	1.72e-03	protein_coding
ENSG00000103227	LMF1	6.70e-02	8.95e-01	protein_coding
ENSG00000125753	VASP	8.97e-02	7.69e-01	protein_coding
ENSG00000115204	MPV17	9.79e-02	6.97e-01	protein_coding
ENSG00000105011	ASF1B	3.02e-01	5.64e-02	protein_coding
ENSG00000102054	RBBP7	1.85e-01	4.29e-01	protein_coding
ENSG00000106853	PTGR1	1.26e-01	6.19e-01	protein_coding
ENSG00000124440	HIF3A	-1.60e-01	7.81e-01	protein_coding
ENSG00000064932	SBNO2	3.50e-01	5.32e-02	protein_coding
ENSG00000111880	RNGTT	-2.25e-01	6.66e-01	protein_coding
ENSG00000108528	SLC25A11	2.33e-01	2.26e-01	protein_coding
ENSG00000083223	TUT7	-7.50e-01	2.29e-02	protein_coding
ENSG00000110195	FOLR1	2.09e-01	4.71e-01	protein_coding
ENSG00000109917	ZPR1	1.38e-02	9.74e-01	protein_coding
ENSG00000070061	ELP1	-4.75e-02	9.21e-01	protein_coding
ENSG00000221988	PPT2	-1.03e-01	7.76e-01	protein_coding
ENSG00000223802	CERS1	3.24e-01	3.71e-01	protein_coding
ENSG00000119383	PTPA	2.76e-01	8.47e-02	protein_coding
ENSG00000133884	DPF2	3.27e-01	8.67e-02	protein_coding
ENSG00000174384	PMS2P6	-1.13e-01	8.42e-01	unprocessed_pseudogene
ENSG00000187098	MITF	-2.08e-01	6.49e-01	protein_coding
ENSG00000167118	URM1	1.43e-01	5.69e-01	protein_coding
ENSG00000168061	SAC3D1	1.27e-01	7.05e-01	protein_coding
ENSG00000130283	GDF1	2.16e-02	9.74e-01	protein_coding
ENSG00000087586	AURKA	1.07e-01	7.29e-01	protein_coding
ENSG00000141905	NFIC	2.42e-01	3.27e-01	protein_coding
ENSG00000124116	WFDC3	-3.10e-01	5.15e-01	protein_coding
ENSG00000233369	GTF2IP4	9.76e-02	7.53e-01	transcribed_processed_pseudogene
ENSG00000204536	CCHCR1	4.46e-01	2.08e-02	protein_coding
ENSG00000080189	SLC35C2	3.24e-01	3.66e-02	protein_coding
ENSG00000135521	LTV1	7.87e-02	9.01e-01	protein_coding
ENSG00000204344	STK19	-9.41e-03	9.80e-01	protein_coding
ENSG00000103932	RPAP1	2.04e-01	4.52e-01	protein_coding
ENSG00000270441	AC135506.1	-1.17e-01	8.46e-01	unprocessed_pseudogene
ENSG00000196865	NHLRC2	2.89e-01	5.22e-01	protein_coding
ENSG00000121897	LIAS	-2.46e-01	6.11e-01	protein_coding
ENSG00000177352	CCDC71	3.29e-01	1.46e-01	protein_coding
ENSG00000228705	LINC00659	-2.40e-01	6.43e-01	lncRNA
ENSG00000284954	AL662884.3	-1.84e-01	6.88e-01	lncRNA
ENSG00000083454	P2RX5	1.84e-01	4.13e-01	protein_coding
ENSG00000196562	SULF2	-2.75e-01	3.76e-01	protein_coding
ENSG00000108344	PSMD3	3.69e-01	1.68e-02	protein_coding
ENSG00000025800	KPNA6	4.39e-02	8.83e-01	protein_coding
ENSG00000081913	PHLPP1	2.82e-01	4.68e-01	protein_coding
ENSG00000179455	MKRN3	-6.78e-02	9.08e-01	protein_coding
ENSG00000186765	FSCN2	-2.77e-01	5.72e-01	protein_coding
ENSG00000095321	CRAT	2.74e-01	2.35e-01	protein_coding
ENSG00000088812	ATRN	4.70e-03	9.89e-01	protein_coding
ENSG00000261423	TMEM202-AS1	-3.17e-01	3.84e-01	lncRNA
ENSG00000074410	CA12	-6.43e-01	8.28e-02	protein_coding
ENSG00000089351	GRAMD1A	2.55e-01	1.46e-01	protein_coding
ENSG00000106991	ENG	4.07e-01	2.68e-02	protein_coding
ENSG00000101365	IDH3B	1.77e-01	3.76e-01	protein_coding
ENSG00000060491	OGFR	4.78e-01	1.56e-02	protein_coding
ENSG00000231312	MAP4K3-DT	-2.78e-01	5.67e-01	lncRNA
ENSG00000106571	GLI3	1.77e-02	9.70e-01	protein_coding
ENSG00000169021	UQCRFS1	1.04e-01	6.86e-01	protein_coding
ENSG00000112079	STK38	-1.63e-02	9.72e-01	protein_coding
ENSG00000107854	TNKS2	-3.32e-01	3.96e-01	protein_coding
ENSG00000101189	MRGBP	2.48e-01	3.16e-01	protein_coding
ENSG00000113658	SMAD5	-3.83e-02	9.35e-01	protein_coding
ENSG00000040531	CTNS	2.37e-02	9.55e-01	protein_coding
ENSG00000237864	LINC00322	-1.40e-01	7.89e-01	lncRNA
ENSG00000240990	HOXA11-AS	1.32e-01	7.69e-01	lncRNA
ENSG00000166233	ARIH1	-1.27e-01	8.35e-01	protein_coding
ENSG00000127774	EMC6	-3.54e-01	5.07e-02	protein_coding
ENSG00000163682	RPL9	-1.10e+00	4.35e-11	protein_coding
ENSG00000005073	HOXA11	2.67e-01	3.40e-01	protein_coding
ENSG00000257950	P2RX5-TAX1BP3	1.02e-01	8.63e-01	protein_coding
ENSG00000112419	PHACTR2	-5.39e-02	9.31e-01	protein_coding
ENSG00000213977	TAX1BP3	4.27e-01	1.80e-02	protein_coding
ENSG00000081014	AP4E1	-3.97e-01	3.24e-01	protein_coding
ENSG00000171497	PPID	2.06e-01	6.04e-01	protein_coding
ENSG00000188603	CLN3	1.41e-01	4.80e-01	protein_coding
ENSG00000205208	C4orf46	9.60e-03	9.87e-01	protein_coding
ENSG00000083844	ZNF264	-1.15e-01	8.27e-01	protein_coding
ENSG00000196826	AC008758.1	-6.47e-01	8.79e-02	protein_coding
ENSG00000171503	ETFDH	-2.11e-01	6.32e-01	protein_coding
ENSG00000253729	PRKDC	-5.17e-01	9.64e-04	protein_coding
ENSG00000134644	PUM1	-1.40e-01	6.90e-01	protein_coding
ENSG00000067221	STOML1	1.34e-01	7.57e-01	protein_coding
ENSG00000128266	GNAZ	1.72e-01	7.19e-01	protein_coding
ENSG00000142178	SIK1	-1.95e-03	9.94e-01	protein_coding
ENSG00000116990	MYCL	1.29e-02	9.83e-01	protein_coding
ENSG00000070756	PABPC1	3.23e-01	2.29e-01	protein_coding
ENSG00000196476	C20orf96	1.29e-01	8.19e-01	protein_coding
ENSG00000113558	SKP1	-2.57e-01	2.15e-01	protein_coding
ENSG00000165671	NSD1	-2.83e-01	4.10e-01	protein_coding
ENSG00000167333	TRIM68	3.89e-01	6.56e-02	protein_coding
ENSG00000133997	MED6	-6.96e-02	8.93e-01	protein_coding
ENSG00000188033	ZNF490	-1.97e-01	7.20e-01	protein_coding
ENSG00000108219	TSPAN14	1.09e-01	7.69e-01	protein_coding
ENSG00000155096	AZIN1	1.34e-02	9.72e-01	protein_coding
ENSG00000131374	TBC1D5	-5.83e-01	2.55e-02	protein_coding
ENSG00000105171	POP4	5.23e-02	9.00e-01	protein_coding
ENSG00000173875	ZNF791	-3.51e-01	4.20e-01	protein_coding
ENSG00000184117	NIPSNAP1	2.14e-01	2.31e-01	protein_coding
ENSG00000125971	DYNLRB1	2.13e-01	2.07e-01	protein_coding
ENSG00000158092	NCK1	2.67e-01	5.56e-01	protein_coding
ENSG00000101298	SNPH	-6.77e-02	9.17e-01	protein_coding
ENSG00000253320	AZIN1-AS1	-5.33e-01	1.67e-01	lncRNA
ENSG00000174010	KLHL15	-1.71e-01	7.19e-01	protein_coding
ENSG00000162139	NEU3	-1.30e-02	9.78e-01	protein_coding
ENSG00000158987	RAPGEF6	-5.40e-01	1.51e-01	protein_coding
ENSG00000105486	LIG1	4.33e-01	1.33e-02	protein_coding
ENSG00000150756	ATPSCKMT	-2.02e-01	6.16e-01	protein_coding
ENSG00000112081	SRSF3	-1.68e-01	5.75e-01	protein_coding
ENSG00000204310	AGPAT1	4.06e-01	6.46e-03	protein_coding
ENSG00000275740	AC091959.3	-3.40e-01	4.64e-01	protein_coding
ENSG00000214544	GTF2IRD2P1	-5.10e-02	9.39e-01	transcribed_unprocessed_pseudogene
ENSG00000204314	PRRT1	5.03e-01	1.26e-01	protein_coding
ENSG00000248968	AC012640.1	2.65e-01	5.54e-01	lncRNA
ENSG00000101680	LAMA1	-2.34e-01	6.53e-01	protein_coding
ENSG00000011566	MAP4K3	-4.81e-01	2.40e-01	protein_coding
ENSG00000072071	ADGRL1	-1.97e-02	9.68e-01	protein_coding
ENSG00000185246	PRPF39	-1.94e-01	7.26e-01	protein_coding
ENSG00000091009	RBM27	4.05e-02	9.49e-01	protein_coding
ENSG00000120699	EXOSC8	-5.40e-02	9.23e-01	protein_coding
ENSG00000124762	CDKN1A	2.33e-01	1.67e-01	protein_coding
ENSG00000176953	NFATC2IP	-1.94e-01	4.55e-01	protein_coding
ENSG00000072310	SREBF1	3.83e-01	1.28e-02	protein_coding
ENSG00000113575	PPP2CA	-1.11e-01	7.69e-01	protein_coding
ENSG00000267169	AC022098.1	-2.86e-01	5.56e-01	lncRNA
ENSG00000171206	TRIM8	2.59e-01	2.00e-01	protein_coding
ENSG00000104756	KCTD9	5.97e-03	9.91e-01	protein_coding
ENSG00000185909	KLHDC8B	4.09e-02	9.31e-01	protein_coding
ENSG00000068097	HEATR6	9.57e-02	8.03e-01	protein_coding
ENSG00000130751	NPAS1	8.25e-03	9.87e-01	protein_coding
ENSG00000272933	AL391121.1	-4.91e-02	9.41e-01	lncRNA
ENSG00000172939	OXSR1	3.13e-03	9.95e-01	protein_coding
ENSG00000129158	SERGEF	-1.44e-01	6.53e-01	protein_coding
ENSG00000180447	GAS1	-7.72e-02	8.10e-01	protein_coding
ENSG00000146278	PNRC1	3.15e-01	4.52e-02	protein_coding
ENSG00000147852	VLDLR	9.96e-02	8.61e-01	protein_coding
ENSG00000100281	HMGXB4	-4.20e-01	2.30e-01	protein_coding
ENSG00000163923	RPL39L	-2.82e-01	1.93e-01	protein_coding
ENSG00000084093	REST	-1.59e-01	7.77e-01	protein_coding
ENSG00000100442	FKBP3	-1.70e-01	7.00e-01	protein_coding
ENSG00000188660	LINC00319	-3.14e-01	4.20e-01	lncRNA
ENSG00000110660	SLC35F2	1.84e-01	5.39e-01	protein_coding
ENSG00000182054	IDH2	2.35e-01	2.56e-01	protein_coding
ENSG00000248333	CDK11B	3.79e-01	9.15e-02	protein_coding
ENSG00000185186	LINC00313	-3.23e-01	4.96e-01	lncRNA
ENSG00000007384	RHBDF1	5.20e-02	9.28e-01	protein_coding
ENSG00000141933	TPGS1	-1.71e-01	5.71e-01	protein_coding
ENSG00000166289	PLEKHF1	1.94e-01	5.39e-01	protein_coding
ENSG00000084092	NOA1	3.20e-01	1.89e-01	protein_coding
ENSG00000138796	HADH	1.26e-01	6.12e-01	protein_coding
ENSG00000067596	DHX8	5.58e-02	8.44e-01	protein_coding
ENSG00000042429	MED17	-1.61e-01	7.34e-01	protein_coding
ENSG00000247315	ZCCHC3	8.57e-02	7.87e-01	protein_coding
ENSG00000130741	EIF2S3	1.13e-01	6.75e-01	protein_coding
ENSG00000070495	JMJD6	2.03e-01	3.41e-01	protein_coding
ENSG00000133812	SBF2	-1.90e-01	6.29e-01	protein_coding
ENSG00000124151	NCOA3	6.06e-02	9.05e-01	protein_coding
ENSG00000100296	THOC5	2.44e-01	1.83e-01	protein_coding
ENSG00000211456	SACM1L	-3.03e-01	5.24e-01	protein_coding
ENSG00000225830	ERCC6	-6.11e-01	4.81e-02	protein_coding
ENSG00000065559	MAP2K4	-5.64e-01	1.02e-01	protein_coding
ENSG00000165879	FRAT1	-8.04e-02	8.78e-01	protein_coding
ENSG00000266933	AC005775.1	9.82e-02	8.74e-01	lncRNA
ENSG00000125686	MED1	-1.80e-01	6.61e-01	protein_coding
ENSG00000108557	RAI1	-4.05e-02	9.42e-01	protein_coding
ENSG00000245522	AC026250.1	2.36e-01	6.43e-01	lncRNA
ENSG00000155463	OXA1L	2.29e-01	5.24e-01	protein_coding
ENSG00000005889	ZFX	-8.12e-01	2.35e-04	protein_coding
ENSG00000246273	SBF2-AS1	3.74e-02	9.52e-01	lncRNA
ENSG00000184203	PPP1R2	-4.50e-02	9.40e-01	protein_coding
ENSG00000125841	NRSN2	3.64e-01	5.96e-02	protein_coding
ENSG00000163605	PPP4R2	1.07e-01	8.63e-01	protein_coding
ENSG00000173825	TIGD3	1.78e-01	7.24e-01	protein_coding
ENSG00000101079	NDRG3	3.15e-01	6.71e-02	protein_coding
ENSG00000125657	TNFSF9	5.59e-02	8.39e-01	protein_coding
ENSG00000177732	SOX12	1.64e-01	5.05e-01	protein_coding
ENSG00000102805	CLN5	-1.04e-01	8.67e-01	protein_coding
ENSG00000225377	NRSN2-AS1	-1.66e-01	7.73e-01	lncRNA
ENSG00000172986	GXYLT2	-7.53e-02	8.89e-01	protein_coding
ENSG00000155876	RRAGA	1.01e-01	7.04e-01	protein_coding
ENSG00000185338	SOCS1	-2.91e-01	5.51e-01	protein_coding
ENSG00000162241	SLC25A45	2.50e-01	3.08e-01	protein_coding
ENSG00000196417	ZNF765	4.44e-01	2.83e-01	protein_coding
ENSG00000188897	AC099489.1	-2.58e-01	5.23e-01	protein_coding
ENSG00000125741	OPA3	4.34e-01	1.17e-01	protein_coding
ENSG00000198807	PAX9	-3.47e-01	4.37e-01	protein_coding
ENSG00000181817	LSM10	-1.40e-01	6.23e-01	protein_coding
ENSG00000142303	ADAMTS10	-2.77e-02	9.53e-01	protein_coding
ENSG00000134265	NAPG	-1.24e-01	8.21e-01	protein_coding
ENSG00000163785	RYK	-3.54e-01	2.02e-01	protein_coding
ENSG00000100784	RPS6KA5	-2.34e-01	6.29e-01	protein_coding
ENSG00000120211	INSL4	-3.20e-01	4.38e-01	protein_coding
ENSG00000184113	CLDN5	-2.08e-01	7.00e-01	protein_coding
ENSG00000185504	FAAP100	1.42e-01	6.26e-01	protein_coding
ENSG00000175643	RMI2	1.40e-01	6.81e-01	protein_coding
ENSG00000008382	MPND	1.80e-01	5.86e-01	protein_coding
ENSG00000261040	WFDC21P	-6.25e-01	2.08e-02	transcribed_unitary_pseudogene
ENSG00000115255	REEP6	2.97e-01	3.15e-01	protein_coding
ENSG00000144791	LIMD1	2.37e-01	3.39e-01	protein_coding
ENSG00000132881	CPLANE2	-5.15e-02	9.31e-01	protein_coding
ENSG00000183032	SLC25A21	1.31e-01	8.28e-01	protein_coding
ENSG00000226237	GAS1RR	-8.68e-02	8.87e-01	lncRNA
ENSG00000173511	VEGFB	1.08e-01	6.52e-01	protein_coding
ENSG00000037637	FBXO42	4.11e-01	6.02e-02	protein_coding
ENSG00000050393	MCUR1	1.35e-01	6.43e-01	protein_coding
ENSG00000136861	CDK5RAP2	1.03e-01	8.29e-01	protein_coding
ENSG00000145934	TENM2	2.73e-01	3.86e-01	protein_coding
ENSG00000085377	PREP	1.01e-01	8.00e-01	protein_coding
ENSG00000185650	ZFP36L1	1.98e-01	3.53e-01	protein_coding
ENSG00000110422	HIPK3	-4.43e-01	2.31e-02	protein_coding
ENSG00000108306	FBXL20	-2.91e-01	3.51e-01	protein_coding
ENSG00000106628	POLD2	2.83e-01	8.56e-02	protein_coding
ENSG00000099804	CDC34	7.95e-02	7.77e-01	protein_coding
ENSG00000130856	ZNF236	-1.86e-01	6.90e-01	protein_coding
ENSG00000136327	NKX2-8	4.33e-01	2.97e-01	protein_coding
ENSG00000243449	C4orf48	-4.44e-01	1.88e-01	protein_coding
ENSG00000134809	TIMM10	-5.26e-01	7.63e-03	protein_coding
ENSG00000196712	NF1	-4.39e-01	7.48e-02	protein_coding
ENSG00000103148	NPRL3	3.89e-01	3.75e-02	protein_coding
ENSG00000161999	JMJD8	2.13e-01	3.11e-01	protein_coding
ENSG00000099998	GGT5	3.65e-01	1.87e-01	protein_coding
ENSG00000248905	FMN1	-3.06e-01	5.24e-01	protein_coding
ENSG00000218052	ADAMTS7P4	-1.85e-01	7.36e-01	transcribed_unprocessed_pseudogene
ENSG00000168389	MFSD2A	-3.43e-03	9.95e-01	protein_coding
ENSG00000114019	AMOTL2	-2.13e-01	4.56e-01	protein_coding
ENSG00000244627	TPTEP2	-4.75e-01	2.59e-01	transcribed_unprocessed_pseudogene
ENSG00000126106	TMEM53	2.25e-01	5.51e-01	protein_coding
ENSG00000122512	PMS2	7.71e-02	8.77e-01	protein_coding
ENSG00000080573	COL5A3	3.28e-01	3.30e-01	protein_coding
ENSG00000132522	GPS2	4.33e-01	4.89e-02	protein_coding
ENSG00000283900	TPTEP2-CSNK1E	-3.13e-02	9.60e-01	protein_coding
ENSG00000267060	PTGES3L	1.68e-01	7.04e-01	protein_coding
ENSG00000204524	ZNF805	-5.03e-02	9.40e-01	protein_coding
ENSG00000175832	ETV4	4.51e-01	1.14e-01	protein_coding
ENSG00000162542	TMCO4	9.07e-02	7.80e-01	protein_coding
ENSG00000136758	YME1L1	-6.83e-02	8.85e-01	protein_coding
ENSG00000111912	NCOA7	-1.46e-01	7.28e-01	protein_coding
ENSG00000079459	FDFT1	2.96e-01	3.53e-02	protein_coding
ENSG00000132963	POMP	-2.98e-01	3.92e-01	protein_coding
ENSG00000107140	TESK1	2.26e-01	4.33e-01	protein_coding
ENSG00000187079	TEAD1	-4.34e-01	3.67e-02	protein_coding
ENSG00000185818	NAT8L	1.50e-01	6.94e-01	protein_coding
ENSG00000100321	SYNGR1	-7.95e-02	7.94e-01	protein_coding
ENSG00000180537	RNF182	1.71e-02	9.69e-01	protein_coding
ENSG00000125726	CD70	2.24e-02	9.50e-01	protein_coding
ENSG00000103152	MPG	-9.92e-02	7.76e-01	protein_coding
ENSG00000274026	FAM27E3	-3.97e-01	3.53e-01	lncRNA
ENSG00000148481	MINDY3	-2.77e-01	4.07e-01	protein_coding
ENSG00000112312	GMNN	1.11e-01	7.92e-01	protein_coding
ENSG00000101460	MAP1LC3A	2.21e-01	5.93e-01	protein_coding
ENSG00000140455	AC007950.1	-4.66e-01	3.35e-02	protein_coding
ENSG00000267248	AC025048.2	4.13e-01	3.43e-01	lncRNA
ENSG00000159063	ALG8	-1.74e-01	6.47e-01	protein_coding
ENSG00000146263	MMS22L	-2.34e-01	6.46e-01	protein_coding
ENSG00000274512	TBC1D3L	-3.70e-01	3.75e-01	protein_coding
ENSG00000187147	RNF220	-1.38e-02	9.71e-01	protein_coding
ENSG00000164751	PEX2	-4.88e-02	9.40e-01	protein_coding
ENSG00000182919	C11orf54	-3.07e-01	4.05e-01	protein_coding
ENSG00000005810	MYCBP2	-1.98e-01	6.36e-01	protein_coding
ENSG00000213923	CSNK1E	-1.33e-01	4.95e-01	protein_coding
ENSG00000226497	LINC02549	3.04e-01	5.31e-01	lncRNA
ENSG00000120539	MASTL	-1.99e-01	6.47e-01	protein_coding
ENSG00000099625	CBARP	-6.87e-02	9.10e-01	protein_coding
ENSG00000103266	STUB1	2.72e-01	1.11e-01	protein_coding
ENSG00000005812	FBXL3	-2.96e-01	5.17e-01	protein_coding
ENSG00000011028	AC080038.1	2.02e-01	3.55e-01	protein_coding
ENSG00000149084	HSD17B12	2.14e-01	6.61e-01	protein_coding
ENSG00000184661	CDCA2	-1.20e-01	8.28e-01	protein_coding
ENSG00000100284	TOM1	4.31e-01	1.74e-02	protein_coding
ENSG00000118046	STK11	-1.42e-01	7.66e-01	protein_coding
ENSG00000084652	TXLNA	2.93e-01	9.28e-02	protein_coding
ENSG00000267751	AC009005.1	-2.04e-02	9.69e-01	lncRNA
ENSG00000101255	TRIB3	1.44e-01	5.87e-01	protein_coding
ENSG00000156587	UBE2L6	3.08e-01	8.95e-02	protein_coding
ENSG00000127419	TMEM175	3.28e-01	3.75e-01	protein_coding
ENSG00000130748	TMEM160	-3.58e-01	1.75e-01	protein_coding
ENSG00000164904	ALDH7A1	2.59e-01	3.96e-01	protein_coding
ENSG00000254911	SCARNA9	-2.05e+00	1.40e-20	lncRNA
ENSG00000173486	FKBP2	1.17e-02	9.72e-01	protein_coding
ENSG00000172493	AFF1	1.95e-02	9.63e-01	protein_coding
ENSG00000234684	SDCBP2-AS1	-3.06e-01	4.89e-01	lncRNA
ENSG00000132507	EIF5A	8.02e-02	7.65e-01	protein_coding
ENSG00000130299	GTPBP3	1.11e-01	7.16e-01	protein_coding
ENSG00000114902	SPCS1	-3.25e-02	9.60e-01	protein_coding
ENSG00000153015	CWC27	-2.70e-01	5.85e-01	protein_coding
ENSG00000163719	MTMR14	1.65e-01	5.00e-01	protein_coding
ENSG00000109320	NFKB1	1.61e-01	5.22e-01	protein_coding
ENSG00000163938	GNL3	-8.51e-01	1.23e-03	protein_coding
ENSG00000164284	GRPEL2	-1.80e-01	6.87e-01	protein_coding
ENSG00000142230	SAE1	3.00e-01	5.88e-02	protein_coding
ENSG00000132388	UBE2G1	-4.41e-01	9.48e-02	protein_coding
ENSG00000133943	DGLUCY	3.20e-01	1.34e-01	protein_coding
ENSG00000279192	PWAR5	-1.41e-01	8.10e-01	TEC
ENSG00000284968	AC093827.4	-5.97e-01	6.89e-02	lncRNA
ENSG00000273173	SNURF	4.46e-01	2.92e-01	protein_coding
ENSG00000088832	FKBP1A	1.70e-01	3.70e-01	protein_coding
ENSG00000172270	BSG	2.32e-01	1.80e-01	protein_coding
ENSG00000100324	TAB1	4.99e-01	2.23e-03	protein_coding
ENSG00000166012	TAF1D	-1.90e+00	1.16e-36	protein_coding
ENSG00000107554	DNMBP	1.17e-01	6.48e-01	protein_coding
ENSG00000116885	OSCP1	-1.70e-01	7.32e-01	protein_coding
ENSG00000169635	HIC2	-3.10e-01	5.15e-01	protein_coding
ENSG00000082781	ITGB5	3.61e-01	6.09e-02	protein_coding
ENSG00000134884	ARGLU1	-5.83e-01	1.21e-02	protein_coding
ENSG00000108825	PTGES3L-AARSD1	-4.89e-01	2.19e-01	protein_coding
ENSG00000130749	AC008755.1	1.99e-01	5.40e-01	protein_coding
ENSG00000102471	NDFIP2	-2.02e-01	6.00e-01	protein_coding
ENSG00000114904	NEK4	8.96e-02	8.62e-01	protein_coding
ENSG00000107020	PLGRKT	1.31e-01	8.26e-01	protein_coding
ENSG00000101464	PIGU	2.92e-01	2.15e-01	protein_coding
ENSG00000105483	CARD8	-2.23e-01	6.44e-01	protein_coding
ENSG00000168273	SMIM4	-3.55e-01	1.97e-01	protein_coding
ENSG00000266967	AARSD1	1.90e-01	4.20e-01	protein_coding
ENSG00000198646	NCOA6	1.71e-01	5.94e-01	protein_coding
ENSG00000112149	CD83	1.16e-01	6.08e-01	protein_coding
ENSG00000171150	SOCS5	-2.87e-01	5.23e-01	protein_coding
ENSG00000161547	SRSF2	-7.32e-02	7.50e-01	protein_coding
ENSG00000111961	SASH1	-1.72e-01	7.55e-01	protein_coding
ENSG00000154059	IMPACT	-2.06e-02	9.74e-01	protein_coding
ENSG00000149131	SERPING1	7.81e-02	8.98e-01	protein_coding
ENSG00000174721	FGFBP3	1.31e-01	8.28e-01	protein_coding
ENSG00000197714	ZNF460	-2.29e-01	5.48e-01	protein_coding
ENSG00000114062	UBE3A	-7.83e-01	1.32e-03	protein_coding
ENSG00000185033	SEMA4B	5.53e-02	8.75e-01	protein_coding
ENSG00000251381	LINC00958	1.38e-01	7.31e-01	lncRNA
ENSG00000181038	METTL23	-2.09e-01	4.69e-01	protein_coding
ENSG00000166004	CEP295	-7.01e-01	5.43e-02	protein_coding
ENSG00000257086	AP001453.4	9.63e-02	8.69e-01	lncRNA
ENSG00000157540	DYRK1A	-5.93e-01	2.77e-02	protein_coding
ENSG00000173457	PPP1R14B	3.19e-02	9.26e-01	protein_coding
ENSG00000154864	PIEZO2	-3.95e-01	2.60e-01	protein_coding
ENSG00000255046	AC069185.1	-3.09e-01	4.89e-01	lncRNA
ENSG00000256940	AP001453.2	-2.18e-01	6.57e-01	lncRNA
ENSG00000215041	NEURL4	-1.52e-02	9.67e-01	protein_coding
ENSG00000078804	TP53INP2	-2.07e-01	4.24e-01	protein_coding
ENSG00000197579	TOPORS	-2.68e-01	5.42e-01	protein_coding
ENSG00000095564	BTAF1	-2.65e-01	4.52e-01	protein_coding
ENSG00000263535	AK4P1	2.39e-02	9.70e-01	processed_pseudogene
ENSG00000055070	SZRD1	1.17e-01	6.00e-01	protein_coding
ENSG00000145882	PCYOX1L	2.52e-01	4.24e-01	protein_coding
ENSG00000165264	NDUFB6	-3.02e-01	2.89e-01	protein_coding
ENSG00000268205	AC005261.1	-5.45e-02	9.35e-01	lncRNA
ENSG00000235453	SMIM27	-5.99e-01	1.24e-01	protein_coding
ENSG00000178229	ZNF543	4.71e-02	9.40e-01	protein_coding
ENSG00000142621	FHAD1	-5.55e-02	9.33e-01	protein_coding
ENSG00000160050	CCDC28B	2.09e-02	9.64e-01	protein_coding
ENSG00000131845	ZNF304	-1.71e-01	7.66e-01	protein_coding
ENSG00000127511	SIN3B	1.30e-02	9.70e-01	protein_coding
ENSG00000137364	TPMT	2.07e-01	6.98e-01	protein_coding
ENSG00000160051	IQCC	1.73e-01	6.66e-01	protein_coding
ENSG00000167123	CERCAM	9.66e-02	7.74e-01	protein_coding
ENSG00000103540	CCP110	-2.02e-01	7.10e-01	protein_coding
ENSG00000136848	DAB2IP	3.41e-01	1.51e-01	protein_coding
ENSG00000198363	ASPH	-1.21e+00	1.56e-10	protein_coding
ENSG00000137168	PPIL1	2.45e-01	4.11e-01	protein_coding
ENSG00000087903	RFX2	1.77e-01	5.77e-01	protein_coding
ENSG00000003756	RBM5	-1.32e-01	6.58e-01	protein_coding
ENSG00000113360	DROSHA	4.31e-01	7.82e-02	protein_coding
ENSG00000163704	PRRT3	7.80e-02	9.03e-01	protein_coding
ENSG00000215424	MCM3AP-AS1	-2.17e-02	9.74e-01	lncRNA
ENSG00000185917	SETD4	-2.95e-02	9.62e-01	protein_coding
ENSG00000205542	TMSB4X	-1.53e-01	5.73e-01	protein_coding
ENSG00000165458	INPPL1	1.49e-01	5.55e-01	protein_coding
ENSG00000092931	MFSD11	2.11e-02	9.69e-01	protein_coding
ENSG00000198663	C6orf89	2.41e-01	2.50e-01	protein_coding
ENSG00000156162	DPY19L4	-3.27e-01	4.82e-01	protein_coding
ENSG00000150456	EEF1AKMT1	-1.16e-01	8.48e-01	protein_coding
ENSG00000090565	RAB11FIP3	1.85e-01	4.99e-01	protein_coding
ENSG00000278291	AL161772.1	-2.10e-01	6.94e-01	lncRNA
ENSG00000159459	UBR1	-9.74e-01	6.37e-04	protein_coding
ENSG00000159228	CBR1	-6.35e-02	8.41e-01	protein_coding
ENSG00000137210	TMEM14B	-3.35e-01	2.02e-01	protein_coding
ENSG00000160294	MCM3AP	1.18e-01	6.65e-01	protein_coding
ENSG00000169733	RFNG	1.62e-01	5.65e-01	protein_coding
ENSG00000146281	PM20D2	7.99e-02	8.88e-01	protein_coding
ENSG00000120254	MTHFD1L	-1.17e-01	6.32e-01	protein_coding
ENSG00000106588	PSMA2	-2.72e-01	4.25e-01	protein_coding
ENSG00000234289	H2BFS	1.17e-01	7.47e-01	protein_coding
ENSG00000163703	CRELD1	1.42e-01	6.68e-01	protein_coding
ENSG00000136197	C7orf25	-2.99e-01	5.39e-01	protein_coding
ENSG00000230082	PRRT3-AS1	-1.56e-01	7.83e-01	lncRNA
ENSG00000160207	HSF2BP	-2.30e-01	6.17e-01	protein_coding
ENSG00000130518	IQCN	3.74e-01	4.10e-01	protein_coding
ENSG00000234072	AC074117.1	6.72e-02	8.77e-01	lncRNA
ENSG00000185453	ZSWIM9	1.17e-01	8.45e-01	protein_coding
ENSG00000068724	TTC7A	2.67e-02	9.45e-01	protein_coding
ENSG00000205302	SNX2	-1.59e-01	7.81e-01	protein_coding
ENSG00000169727	GPS1	2.51e-01	2.03e-01	protein_coding
ENSG00000169682	SPNS1	1.54e-01	4.54e-01	protein_coding
ENSG00000001617	SEMA3F	1.98e-01	7.14e-01	protein_coding
ENSG00000104611	SH2D4A	2.77e-01	3.83e-01	protein_coding
ENSG00000169991	IFFO2	5.83e-01	1.23e-01	protein_coding
ENSG00000135317	SNX14	-5.63e-01	1.43e-01	protein_coding
ENSG00000131943	C19orf12	3.69e-02	9.47e-01	protein_coding
ENSG00000147654	EBAG9	-1.43e-01	7.84e-01	protein_coding
ENSG00000095059	DHPS	-1.08e-01	6.87e-01	protein_coding
ENSG00000126091	ST3GAL3	1.01e-01	8.00e-01	protein_coding
ENSG00000086232	EIF2AK1	7.36e-02	7.81e-01	protein_coding
ENSG00000169914	OTUD3	-1.06e+00	6.84e-04	protein_coding
ENSG00000127527	EPS15L1	2.13e-01	3.68e-01	protein_coding
ENSG00000235590	GNAS-AS1	-1.24e-01	8.38e-01	lncRNA
ENSG00000170832	USP32	-8.32e-02	8.50e-01	protein_coding
ENSG00000197535	MYO5A	2.47e-01	6.17e-01	protein_coding
ENSG00000163527	STT3B	-7.22e-01	5.75e-03	protein_coding
ENSG00000242110	AMACR	1.51e-01	7.39e-01	protein_coding
ENSG00000164211	STARD4	-3.01e-01	5.05e-01	protein_coding
ENSG00000113649	TCERG1	-1.59e-02	9.72e-01	protein_coding
ENSG00000106305	AIMP2	1.60e-01	4.39e-01	protein_coding
ENSG00000185761	ADAMTSL5	6.72e-02	9.10e-01	protein_coding
ENSG00000126062	TMEM115	2.39e-01	2.22e-01	protein_coding
ENSG00000165280	VCP	2.84e-01	6.02e-02	protein_coding
ENSG00000128039	SRD5A3	-1.44e-01	7.78e-01	protein_coding
ENSG00000128262	POM121L9P	-1.65e-01	7.75e-01	transcribed_unprocessed_pseudogene
ENSG00000114395	CYB561D2	8.04e-02	8.00e-01	protein_coding
ENSG00000186866	POFUT2	8.26e-02	8.70e-01	protein_coding
ENSG00000126391	FRMD8	-5.71e-01	2.64e-03	protein_coding
ENSG00000115211	EIF2B4	2.20e-01	2.86e-01	protein_coding
ENSG00000118515	SGK1	-2.11e-01	3.66e-01	protein_coding
ENSG00000159423	ALDH4A1	3.08e-01	1.98e-01	protein_coding
ENSG00000168256	NKIRAS2	2.63e-01	2.33e-01	protein_coding
ENSG00000241015	TPM3P9	2.12e-01	6.95e-01	transcribed_processed_pseudogene
ENSG00000120217	CD274	1.61e-01	7.77e-01	protein_coding
ENSG00000083642	PDS5B	-8.65e-02	8.91e-01	protein_coding
ENSG00000105583	WDR83OS	-1.03e-01	7.34e-01	protein_coding
ENSG00000230701	FBXW4P1	-1.41e-01	8.07e-01	processed_pseudogene
ENSG00000153914	SREK1	-2.25e-01	6.32e-01	protein_coding
ENSG00000269242	AC010422.3	3.52e-02	9.55e-01	protein_coding
ENSG00000186716	BCR	2.27e-01	3.70e-01	protein_coding
ENSG00000187624	C17orf97	1.47e-01	7.28e-01	protein_coding
ENSG00000104774	MAN2B1	4.50e-01	3.06e-02	protein_coding
ENSG00000130813	C19orf66	1.86e-01	4.77e-01	protein_coding
ENSG00000221990	EXOC3-AS1	5.00e-02	9.10e-01	lncRNA
ENSG00000118495	PLAGL1	1.72e-01	7.48e-01	protein_coding
ENSG00000114388	NPRL2	8.31e-03	9.83e-01	protein_coding
ENSG00000198399	ITSN2	-2.20e-01	6.55e-01	protein_coding
ENSG00000143933	CALM2	-2.94e-01	3.48e-01	protein_coding
ENSG00000030582	GRN	3.71e-01	8.68e-03	protein_coding
ENSG00000115207	GTF3C2	2.17e-01	2.46e-01	protein_coding
ENSG00000163939	PBRM1	-3.16e-01	4.28e-01	protein_coding
ENSG00000135316	SYNCRIP	4.86e-02	9.34e-01	protein_coding
ENSG00000104131	EIF3J	-3.15e-01	3.47e-01	protein_coding
ENSG00000224078	SNHG14	-6.07e-01	2.12e-03	lncRNA
ENSG00000121067	SPOP	1.10e-01	7.85e-01	protein_coding
ENSG00000225138	SLC9A3-AS1	-1.74e-01	7.00e-01	lncRNA
ENSG00000271888	AL136162.1	-2.19e-01	6.78e-01	lncRNA
ENSG00000188242	AC010442.1	2.96e-01	1.45e-01	lncRNA
ENSG00000168259	DNAJC7	-3.81e-02	9.33e-01	protein_coding
ENSG00000134986	NREP	-8.20e-02	8.70e-01	protein_coding
ENSG00000243199	AC115223.1	-9.53e-02	8.75e-01	processed_pseudogene
ENSG00000072849	DERL2	-3.32e-01	2.56e-01	protein_coding
ENSG00000169230	PRELID1	-1.13e-01	6.29e-01	protein_coding
ENSG00000108518	PFN1	1.90e-01	2.71e-01	protein_coding
ENSG00000105711	SCN1B	1.47e-01	7.17e-01	protein_coding
ENSG00000182446	NPLOC4	-1.56e-01	5.28e-01	protein_coding
ENSG00000167842	MIS12	-1.73e-01	7.07e-01	protein_coding
ENSG00000180398	MCFD2	-3.50e-01	1.49e-01	protein_coding
ENSG00000125826	RBCK1	2.29e-01	2.20e-01	protein_coding
ENSG00000213347	MXD3	-3.91e-02	9.40e-01	protein_coding
ENSG00000140374	ETFA	3.89e-02	9.11e-01	protein_coding
ENSG00000168268	NT5DC2	2.07e-01	2.43e-01	protein_coding
ENSG00000004534	RBM6	-1.31e-01	6.72e-01	protein_coding
ENSG00000123154	WDR83	7.64e-02	8.66e-01	protein_coding
ENSG00000063322	MED29	9.16e-02	8.10e-01	protein_coding
ENSG00000182612	TSPAN10	-9.90e-02	8.48e-01	protein_coding
ENSG00000108515	ENO3	1.96e-01	2.75e-01	protein_coding
ENSG00000198780	FAM169A	-3.14e-01	5.14e-01	protein_coding
ENSG00000173786	CNP	1.79e-01	3.33e-01	protein_coding
ENSG00000174840	PDE12	2.50e-01	4.70e-01	protein_coding
ENSG00000180104	EXOC3	2.26e-01	2.75e-01	protein_coding
ENSG00000169228	RAB24	1.40e-01	5.98e-01	protein_coding
ENSG00000261067	AC109460.3	-1.43e-01	8.05e-01	lncRNA
ENSG00000173531	MST1	-3.59e-01	3.92e-01	protein_coding
ENSG00000215196	BASP1-AS1	-6.11e-02	9.18e-01	lncRNA
ENSG00000100335	MIEF1	1.19e-01	6.88e-01	protein_coding
ENSG00000176788	BASP1	2.15e-01	2.64e-01	protein_coding
ENSG00000116898	MRPS15	-3.30e-02	9.13e-01	protein_coding
ENSG00000183688	RFLNB	2.93e-01	4.25e-01	protein_coding
ENSG00000198833	UBE2J1	3.95e-02	9.31e-01	protein_coding
ENSG00000132382	MYBBP1A	5.70e-02	8.34e-01	protein_coding
ENSG00000111911	HINT3	-1.24e-01	8.34e-01	protein_coding
ENSG00000105327	BBC3	1.48e-02	9.70e-01	protein_coding
ENSG00000181588	MEX3D	1.90e-01	6.00e-01	protein_coding
ENSG00000057657	PRDM1	-1.97e-01	6.58e-01	protein_coding
ENSG00000262664	OVCA2	1.35e-01	5.80e-01	protein_coding
ENSG00000065833	ME1	-8.07e-02	8.66e-01	protein_coding
ENSG00000284969	AL049629.2	-3.83e-01	3.95e-01	protein_coding
ENSG00000128739	SNRPN	1.95e-01	3.47e-01	protein_coding
ENSG00000062598	ELMO2	1.71e-02	9.63e-01	protein_coding
ENSG00000165983	PTER	-2.80e-01	5.71e-01	protein_coding
ENSG00000186230	ZNF749	-2.47e-01	5.92e-01	protein_coding
ENSG00000049860	HEXB	-1.86e-01	5.25e-01	protein_coding
ENSG00000254602	AP000662.1	-1.54e-01	7.90e-01	lncRNA
ENSG00000163864	NMNAT3	-1.85e-01	7.41e-01	protein_coding
ENSG00000184669	OR7E14P	4.31e-01	2.86e-01	transcribed_unprocessed_pseudogene
ENSG00000188785	ZNF548	-2.59e-01	5.79e-01	protein_coding
ENSG00000158163	DZIP1L	-4.19e-01	1.66e-01	protein_coding
ENSG00000108788	MLX	4.51e-02	8.77e-01	protein_coding
ENSG00000278535	DHRS11	2.43e-01	4.37e-01	protein_coding
ENSG00000115507	OTX1	1.03e-01	8.38e-01	protein_coding
ENSG00000172409	CLP1	-9.80e-02	8.25e-01	protein_coding
ENSG00000016864	GLT8D1	9.78e-02	8.25e-01	protein_coding
ENSG00000166689	PLEKHA7	1.42e-01	6.58e-01	protein_coding
ENSG00000128016	ZFP36	-8.46e-02	8.14e-01	protein_coding
ENSG00000106012	IQCE	1.49e-02	9.76e-01	protein_coding
ENSG00000267757	EML2-AS1	-9.37e-02	7.81e-01	lncRNA
ENSG00000146670	CDCA5	1.48e-01	5.41e-01	protein_coding
ENSG00000105372	RPS19	-1.30e-01	5.60e-01	protein_coding
ENSG00000108963	DPH1	3.90e-01	2.29e-02	protein_coding
ENSG00000008083	JARID2	-9.25e-02	8.06e-01	protein_coding
ENSG00000256060	TRAPPC2B	-1.32e-01	8.15e-01	protein_coding
ENSG00000189339	SLC35E2B	6.07e-02	8.54e-01	protein_coding
ENSG00000057663	ATG5	-2.10e-01	6.97e-01	protein_coding
ENSG00000100014	SPECC1L	-4.70e-01	6.78e-02	protein_coding
ENSG00000080815	PSEN1	-3.31e-02	9.32e-01	protein_coding
ENSG00000085063	CD59	-1.29e-01	5.84e-01	protein_coding
ENSG00000141510	TP53	4.79e-01	1.98e-04	protein_coding
ENSG00000139514	SLC7A1	1.42e-01	5.82e-01	protein_coding
ENSG00000105321	CCDC9	2.20e-01	4.25e-01	protein_coding
ENSG00000165886	UBTD1	2.21e-01	5.37e-01	protein_coding
ENSG00000166503	HDGFL3	5.83e-02	9.20e-01	protein_coding
ENSG00000130305	NSUN5	2.47e-01	2.56e-01	protein_coding
ENSG00000131470	PSMC3IP	2.87e-01	1.54e-01	protein_coding
ENSG00000107864	CPEB3	-8.72e-04	9.99e-01	protein_coding
ENSG00000162408	NOL9	-4.23e-01	1.13e-01	protein_coding
ENSG00000010256	UQCRC1	2.93e-01	1.22e-01	protein_coding
ENSG00000128271	ADORA2A	3.33e-01	4.76e-01	protein_coding
ENSG00000164062	APEH	3.33e-01	2.65e-02	protein_coding
ENSG00000105173	CCNE1	1.34e-01	6.94e-01	protein_coding
ENSG00000025039	RRAGD	-9.63e-02	8.70e-01	protein_coding
ENSG00000164347	GFM2	-1.65e-01	7.64e-01	protein_coding
ENSG00000130522	JUND	-1.30e-01	5.87e-01	protein_coding
ENSG00000173706	HEG1	3.53e-01	2.08e-01	protein_coding
ENSG00000122042	UBL3	9.21e-02	8.80e-01	protein_coding
ENSG00000104356	POP1	-1.20e-01	7.69e-01	protein_coding
ENSG00000104133	SPG11	-4.08e-01	1.90e-01	protein_coding
ENSG00000261069	AC124312.3	-2.00e+00	1.99e-43	lncRNA
ENSG00000058804	NDC1	-5.01e-01	8.63e-02	protein_coding
ENSG00000100802	C14orf93	2.09e-01	5.03e-01	protein_coding
ENSG00000160208	RRP1B	3.08e-01	1.48e-01	protein_coding
ENSG00000164346	NSA2	-1.09e-01	8.44e-01	protein_coding
ENSG00000103653	CSK	1.92e-01	3.55e-01	protein_coding
ENSG00000006744	ELAC2	4.98e-01	1.10e-03	protein_coding
ENSG00000165097	KDM1B	-1.81e-01	7.30e-01	protein_coding
ENSG00000176463	SLCO3A1	4.35e-01	3.83e-02	protein_coding
ENSG00000115310	RTN4	-1.43e-01	6.58e-01	protein_coding
ENSG00000092445	TYRO3	2.83e-01	1.26e-01	protein_coding
ENSG00000168374	ARF4	-6.74e-02	8.18e-01	protein_coding
ENSG00000113645	WWC1	1.17e-01	7.19e-01	protein_coding
ENSG00000231527	FAM27C	-1.08e-01	8.57e-01	lncRNA
ENSG00000099624	ATP5F1D	1.57e-01	4.38e-01	protein_coding
ENSG00000166394	CYB5R2	4.53e-01	6.48e-02	protein_coding
ENSG00000187790	FANCM	-1.07e-01	8.63e-01	protein_coding
ENSG00000153885	KCTD15	1.80e-01	5.59e-01	protein_coding
ENSG00000149636	DSN1	-3.09e-01	4.07e-01	protein_coding
ENSG00000178607	ERN1	-1.86e-01	6.53e-01	protein_coding
ENSG00000169891	REPS2	-4.93e-01	1.52e-01	protein_coding
ENSG00000169519	METTL15	-7.03e-01	4.77e-02	protein_coding
ENSG00000107959	PITRM1	2.21e-01	4.01e-01	protein_coding
ENSG00000150753	CCT5	2.53e-02	9.43e-01	protein_coding
ENSG00000203279	AL590705.1	-1.02e-01	8.70e-01	lncRNA
ENSG00000274487	AC244154.1	2.37e-03	9.96e-01	transcribed_unprocessed_pseudogene
ENSG00000141252	VPS53	5.95e-02	8.94e-01	protein_coding
ENSG00000119408	NEK6	-2.60e-02	9.53e-01	protein_coding
ENSG00000245532	NEAT1	-5.48e-01	1.00e-03	lncRNA
ENSG00000107566	ERLIN1	1.68e-01	6.25e-01	protein_coding
ENSG00000047579	DTNBP1	2.83e-01	2.94e-01	protein_coding
ENSG00000107897	ACBD5	-1.83e-01	7.40e-01	protein_coding
ENSG00000138175	ARL3	1.30e-01	8.18e-01	protein_coding
ENSG00000106049	HIBADH	-3.24e-01	3.55e-01	protein_coding
ENSG00000124795	DEK	-4.63e-01	1.79e-01	protein_coding
ENSG00000084623	EIF3I	2.49e-01	1.63e-01	protein_coding
ENSG00000170312	CDK1	-4.41e-01	2.95e-01	protein_coding
ENSG00000185296	AC026785.1	-4.99e-01	2.31e-01	processed_pseudogene
ENSG00000119537	KDSR	1.30e-01	7.61e-01	protein_coding
ENSG00000196730	DAPK1	-2.05e-01	6.19e-01	protein_coding
ENSG00000125746	EML2	1.78e-01	3.56e-01	protein_coding
ENSG00000111653	ING4	1.90e-01	5.68e-01	protein_coding
ENSG00000167632	TRAPPC9	1.24e-01	6.17e-01	protein_coding
ENSG00000204859	ZBTB48	2.59e-01	4.02e-01	protein_coding
ENSG00000160055	TMEM234	-2.33e-01	4.67e-01	protein_coding
ENSG00000131050	BPIFA2	3.97e-03	9.94e-01	protein_coding
ENSG00000167785	ZNF558	-6.23e-01	7.28e-02	protein_coding
ENSG00000106992	AK1	1.88e-01	4.87e-01	protein_coding
ENSG00000087460	GNAS	3.20e-01	2.99e-02	protein_coding
ENSG00000067057	PFKP	4.85e-01	6.84e-04	protein_coding
ENSG00000197971	MBP	-3.25e-02	9.60e-01	protein_coding
ENSG00000248671	AP002495.1	-1.90e-01	7.31e-01	lncRNA
ENSG00000176542	USF3	-6.39e-01	8.50e-02	protein_coding
ENSG00000180385	EMC3-AS1	-5.30e-01	1.79e-01	transcribed_unprocessed_pseudogene
ENSG00000140632	GLYR1	-1.80e-01	5.32e-01	protein_coding
ENSG00000075239	ACAT1	-2.02e-01	6.53e-01	protein_coding
ENSG00000147874	HAUS6	-5.08e-01	1.32e-01	protein_coding
ENSG00000130520	LSM4	-2.30e-02	9.47e-01	protein_coding
ENSG00000186162	CIDECP1	1.23e-01	8.29e-01	transcribed_unprocessed_pseudogene
ENSG00000158483	FAM86C1	2.73e-01	3.88e-01	transcribed_unprocessed_pseudogene
ENSG00000266402	SNHG25	-3.24e-01	4.86e-01	lncRNA
ENSG00000120318	ARAP3	2.66e-01	4.44e-01	protein_coding
ENSG00000138795	LEF1	1.01e-01	8.60e-01	protein_coding
ENSG00000173727	AP000769.1	1.68e-01	6.92e-01	transcribed_unprocessed_pseudogene
ENSG00000125037	EMC3	7.81e-02	8.35e-01	protein_coding
ENSG00000101782	RIOK3	7.29e-02	8.94e-01	protein_coding
ENSG00000148484	RSU1	3.16e-01	2.67e-01	protein_coding
ENSG00000177738	AC025171.1	7.39e-02	8.49e-01	lncRNA
ENSG00000118900	UBN1	-2.36e-01	4.40e-01	protein_coding
ENSG00000172262	ZNF131	-2.88e-01	3.57e-01	protein_coding
ENSG00000170345	FOS	-3.66e-01	3.79e-02	protein_coding
ENSG00000140365	COMMD4	1.59e-01	4.27e-01	protein_coding
ENSG00000183506	PI4KAP2	-1.63e-01	7.65e-01	transcribed_unitary_pseudogene
ENSG00000204802	AL590399.1	1.03e-01	8.67e-01	lncRNA
ENSG00000184702	SEPT5	-9.88e-02	8.74e-01	protein_coding
ENSG00000060688	SNRNP40	5.29e-02	8.44e-01	protein_coding
ENSG00000188158	NHS	-6.43e-02	9.18e-01	protein_coding
ENSG00000167258	CDK12	-1.34e-01	6.10e-01	protein_coding
ENSG00000279104	AC093775.1	3.06e-02	9.64e-01	TEC
ENSG00000099219	ERMP1	-1.33e-01	7.54e-01	protein_coding
ENSG00000160408	ST6GALNAC6	1.78e-01	4.39e-01	protein_coding
ENSG00000112685	EXOC2	2.65e-01	4.07e-01	protein_coding
ENSG00000052795	FNIP2	5.08e-02	9.39e-01	protein_coding
ENSG00000175764	TTLL11	3.30e-01	4.18e-01	protein_coding
ENSG00000122386	ZNF205	1.36e-01	7.48e-01	protein_coding
ENSG00000278845	MRPL45	7.62e-02	8.21e-01	protein_coding
ENSG00000090924	PLEKHG2	3.49e-01	2.32e-01	protein_coding
ENSG00000249669	CARMN	-4.65e-01	2.68e-01	lncRNA
ENSG00000198060	MARCH5	-1.12e-01	7.81e-01	protein_coding
ENSG00000167470	MIDN	-1.65e-01	5.06e-01	protein_coding
ENSG00000085644	ZNF213	2.55e-01	4.09e-01	protein_coding
ENSG00000123146	ADGRE5	1.85e-01	4.42e-01	protein_coding
ENSG00000156398	SFXN2	-8.89e-02	8.22e-01	protein_coding
ENSG00000105707	HPN	1.50e-01	7.73e-01	protein_coding
ENSG00000196873	CBWD3	9.74e-02	8.47e-01	protein_coding
ENSG00000215068	AC025171.2	8.87e-02	8.73e-01	lncRNA
ENSG00000177721	ANXA2R	-1.07e-01	8.64e-01	protein_coding
ENSG00000105671	DDX49	1.89e-01	4.01e-01	protein_coding
ENSG00000257524	AL157935.2	-2.52e-01	6.23e-01	protein_coding
ENSG00000250548	LINC01303	-6.72e-02	9.19e-01	lncRNA
ENSG00000123933	MXD4	1.99e-01	3.80e-01	protein_coding
ENSG00000114316	USP4	-2.35e-01	4.87e-01	protein_coding
ENSG00000141499	WRAP53	2.40e-01	3.35e-01	protein_coding
ENSG00000136244	IL6	5.79e-04	9.99e-01	protein_coding
ENSG00000125734	GPR108	1.42e-01	5.45e-01	protein_coding
ENSG00000027075	PRKCH	-2.87e-01	5.59e-01	protein_coding
ENSG00000136146	MED4	-8.98e-02	8.84e-01	protein_coding
ENSG00000263072	ZNF213-AS1	2.97e-01	4.14e-01	lncRNA
ENSG00000131016	AKAP12	1.61e-01	6.29e-01	protein_coding
ENSG00000144554	FANCD2	-1.03e-01	7.72e-01	protein_coding
ENSG00000179428	AC073072.1	-1.51e-01	7.93e-01	lncRNA
ENSG00000100201	DDX17	-2.34e-01	2.84e-01	protein_coding
ENSG00000130517	PGPEP1	-7.40e-02	8.75e-01	protein_coding
ENSG00000174839	DENND6A	-1.32e-01	8.12e-01	protein_coding
ENSG00000188315	C3orf62	-2.50e-01	6.12e-01	protein_coding
ENSG00000242086	MUC20-OT1	-1.49e-01	6.04e-01	lncRNA
ENSG00000146112	PPP1R18	4.93e-01	1.20e-03	protein_coding
ENSG00000105669	COPE	2.01e-01	4.07e-01	protein_coding
ENSG00000259772	AC012236.1	2.40e-01	6.15e-01	lncRNA
ENSG00000107036	RIC1	-5.70e-01	6.95e-02	protein_coding
ENSG00000233476	EEF1A1P6	2.68e-01	5.59e-01	processed_pseudogene
ENSG00000138231	DBR1	4.31e-02	9.42e-01	protein_coding
ENSG00000119421	NDUFA8	-3.49e-01	4.76e-02	protein_coding
ENSG00000100196	KDELR3	-7.69e-02	8.55e-01	protein_coding
ENSG00000110700	RPS13	-3.07e-01	1.14e-01	protein_coding
ENSG00000279246	AP003108.3	-1.75e-01	7.56e-01	TEC
ENSG00000259687	LINC01220	-5.05e-01	2.22e-01	lncRNA
ENSG00000119328	FAM206A	-8.34e-02	8.95e-01	protein_coding
ENSG00000066651	TRMT11	-5.76e-01	1.32e-01	protein_coding
ENSG00000105176	URI1	2.43e-01	5.91e-01	protein_coding
ENSG00000171532	NEUROD2	-7.19e-01	4.40e-02	protein_coding
ENSG00000142185	TRPM2	-7.59e-03	9.89e-01	protein_coding
ENSG00000012660	ELOVL5	-2.55e-01	3.33e-01	protein_coding
ENSG00000130513	GDF15	-7.86e-02	7.85e-01	protein_coding
ENSG00000149782	PLCB3	5.63e-01	3.36e-04	protein_coding
ENSG00000169018	FEM1B	-3.13e-01	4.73e-01	protein_coding
ENSG00000249115	HAUS5	3.10e-01	3.34e-01	protein_coding
ENSG00000136478	TEX2	2.46e-01	4.41e-01	protein_coding
ENSG00000198585	NUDT16	-2.88e-01	2.92e-01	protein_coding
ENSG00000089356	FXYD3	-1.53e-02	9.81e-01	protein_coding
ENSG00000100425	BRD1	-1.89e-01	5.32e-01	protein_coding
ENSG00000156599	ZDHHC5	-1.90e-01	4.14e-01	protein_coding
ENSG00000161091	MFSD12	-2.45e-02	9.31e-01	protein_coding
ENSG00000125730	C3	4.74e-01	8.81e-03	protein_coding
ENSG00000119326	CTNNAL1	-6.27e-01	5.04e-02	protein_coding
ENSG00000071655	MBD3	1.18e-01	6.42e-01	protein_coding
ENSG00000278619	MRM1	1.55e-01	5.80e-01	protein_coding
ENSG00000122257	RBBP6	-2.67e-01	4.82e-01	protein_coding
ENSG00000142634	EFHD2	1.47e-01	5.03e-01	protein_coding
ENSG00000169976	SF3B5	-5.22e-01	2.13e-03	protein_coding
ENSG00000161682	FAM171A2	-6.41e-02	8.99e-01	protein_coding
ENSG00000162144	CYB561A3	3.00e-01	3.89e-02	protein_coding
ENSG00000136158	SPRY2	1.77e-01	6.71e-01	protein_coding
ENSG00000127540	UQCR11	-6.39e-01	2.54e-05	protein_coding
ENSG00000157657	ZNF618	2.82e-01	4.16e-01	protein_coding
ENSG00000246174	KCTD21-AS1	-1.25e-01	8.36e-01	lncRNA
ENSG00000188997	KCTD21	1.48e-01	7.30e-01	protein_coding
ENSG00000254554	AC080023.1	-9.93e-01	2.28e-03	lncRNA
ENSG00000128272	ATF4	1.37e-02	9.59e-01	protein_coding
ENSG00000136295	TTYH3	3.86e-01	2.46e-02	protein_coding
ENSG00000237438	CECR7	-9.34e-02	8.77e-01	transcribed_unprocessed_pseudogene
ENSG00000149809	TM7SF2	1.18e-01	8.39e-01	protein_coding
ENSG00000284948	AC107959.4	-8.14e-02	8.99e-01	lncRNA
ENSG00000166199	ALKBH3	-4.84e-02	9.21e-01	protein_coding
ENSG00000181143	MUC16	1.18e-01	6.12e-01	protein_coding
ENSG00000244165	P2RY11	2.52e-01	5.71e-01	protein_coding
ENSG00000103657	HERC1	-9.09e-02	7.61e-01	protein_coding
ENSG00000149476	TKFC	3.41e-01	1.57e-01	protein_coding
ENSG00000165678	GHITM	-6.83e-02	8.55e-01	protein_coding
ENSG00000121579	NAA50	-8.26e-02	8.60e-01	protein_coding
ENSG00000147408	CSGALNACT1	-2.28e-01	5.18e-01	protein_coding
ENSG00000204237	OXLD1	-2.07e-01	4.16e-01	protein_coding
ENSG00000140044	JDP2	1.22e-01	7.55e-01	protein_coding
ENSG00000106052	TAX1BP1	-1.60e-01	7.72e-01	protein_coding
ENSG00000151338	MIPOL1	-3.89e-01	3.76e-01	protein_coding
ENSG00000132964	CDK8	-1.15e-01	8.46e-01	protein_coding
ENSG00000269900	RMRP	-1.28e+00	4.86e-05	lncRNA
ENSG00000185298	CCDC137	2.16e-01	3.68e-01	protein_coding
ENSG00000162129	CLPB	2.69e-01	1.12e-01	protein_coding
ENSG00000100292	HMOX1	1.31e-01	6.95e-01	protein_coding
ENSG00000213341	CHUK	-5.36e-01	1.78e-01	protein_coding
ENSG00000170776	AKAP13	-3.14e-01	1.25e-01	protein_coding
ENSG00000186001	LRCH3	-2.94e-01	4.07e-01	protein_coding
ENSG00000151552	QDPR	1.71e-01	6.29e-01	protein_coding
ENSG00000124782	RREB1	-4.48e-02	9.02e-01	protein_coding
ENSG00000130811	EIF3G	1.36e-01	5.35e-01	protein_coding
ENSG00000134852	CLOCK	-1.02e-01	8.70e-01	protein_coding
ENSG00000100426	ZBED4	9.76e-02	8.23e-01	protein_coding
ENSG00000051128	HOMER3	3.93e-01	7.86e-02	protein_coding
ENSG00000105325	FZR1	1.08e-01	7.75e-01	protein_coding
ENSG00000169926	KLF13	1.00e-01	7.61e-01	protein_coding
ENSG00000156603	MED19	9.36e-02	8.05e-01	protein_coding
ENSG00000006432	MAP3K9	-7.68e-02	8.25e-01	protein_coding
ENSG00000137135	ARHGEF39	1.43e-01	6.76e-01	protein_coding
ENSG00000113712	CSNK1A1	-4.08e-02	9.24e-01	protein_coding
ENSG00000144677	CTDSPL	-1.56e-01	6.53e-01	protein_coding
ENSG00000134851	TMEM165	-1.90e-01	5.59e-01	protein_coding
ENSG00000130810	PPAN	1.22e-01	6.58e-01	protein_coding
ENSG00000165887	ANKRD2	3.61e-01	3.68e-01	protein_coding
ENSG00000177663	IL17RA	1.26e-01	7.79e-01	protein_coding
ENSG00000064961	HMG20B	1.74e-02	9.62e-01	protein_coding
ENSG00000215790	SLC35E2A	-1.47e-01	7.35e-01	transcribed_unprocessed_pseudogene
ENSG00000162300	ZFPL1	2.25e-01	3.02e-01	protein_coding
ENSG00000159884	CCDC107	-7.95e-02	8.76e-01	protein_coding
ENSG00000268575	AL031282.2	2.33e-01	4.95e-01	lncRNA
ENSG00000241935	HOGA1	1.28e-01	7.84e-01	protein_coding
ENSG00000135604	STX11	2.79e-01	5.01e-01	protein_coding
ENSG00000187051	RPS19BP1	-1.86e-01	4.82e-01	protein_coding
ENSG00000267231	AC005786.2	-8.75e-01	1.19e-02	lncRNA
ENSG00000215158	AC138409.2	-6.50e-01	7.98e-02	transcribed_unprocessed_pseudogene
ENSG00000153814	JAZF1	2.54e-01	6.12e-01	protein_coding
ENSG00000087053	MTMR2	5.34e-02	9.05e-01	protein_coding
ENSG00000073536	NLE1	1.69e-01	6.12e-01	protein_coding
ENSG00000107159	CA9	8.84e-02	8.53e-01	protein_coding
ENSG00000131389	SLC6A6	-2.28e-01	2.60e-01	protein_coding
ENSG00000149823	VPS51	3.44e-01	4.08e-02	protein_coding
ENSG00000155252	PI4K2A	2.82e-01	1.95e-01	protein_coding
ENSG00000167315	ACAA2	2.45e-01	3.41e-01	protein_coding
ENSG00000249967	AL355315.1	2.44e-01	6.32e-01	protein_coding
ENSG00000166946	CCNDBP1	2.71e-01	2.84e-01	protein_coding
ENSG00000080608	PUM3	-4.52e-02	9.43e-01	protein_coding
ENSG00000171160	MORN4	-2.36e-01	6.39e-01	protein_coding
ENSG00000196557	CACNA1H	5.91e-01	1.28e-01	protein_coding
ENSG00000244026	FAM86DP	2.93e-03	9.95e-01	transcribed_unprocessed_pseudogene
ENSG00000102781	KATNAL1	-1.92e-01	7.26e-01	protein_coding
ENSG00000119912	IDE	-2.60e-01	5.65e-01	protein_coding
ENSG00000148926	ADM	7.15e-02	7.97e-01	protein_coding
ENSG00000251562	MALAT1	-9.98e-01	4.74e-10	lncRNA
ENSG00000167986	DDB1	2.18e-01	1.65e-01	protein_coding
ENSG00000145332	KLHL8	-5.81e-01	6.33e-02	protein_coding
ENSG00000041515	MYO16	3.05e-01	5.29e-01	protein_coding
ENSG00000082213	C5orf22	-2.15e-01	6.31e-01	protein_coding
ENSG00000261659	Z92544.2	-5.11e-01	2.03e-01	lncRNA
ENSG00000127585	FBXL16	2.02e-01	4.46e-01	protein_coding
ENSG00000241973	PI4KA	3.17e-01	1.69e-01	protein_coding
ENSG00000159733	ZFYVE28	-2.63e-01	5.94e-01	protein_coding
ENSG00000129103	SUMF2	1.03e-01	6.88e-01	protein_coding
ENSG00000067992	PDK3	1.39e-01	7.11e-01	protein_coding
ENSG00000121766	ZCCHC17	1.59e-01	6.07e-01	protein_coding
ENSG00000132953	XPO4	-5.18e-01	1.94e-01	protein_coding
ENSG00000008128	CDK11A	-2.59e-01	5.23e-01	protein_coding
ENSG00000109323	MANBA	-7.17e-02	8.91e-01	protein_coding
ENSG00000127580	WDR24	2.96e-01	2.23e-01	protein_coding
ENSG00000181472	ZBTB2	3.55e-01	4.02e-01	protein_coding
ENSG00000204469	PRRC2A	1.00e-01	6.52e-01	protein_coding
ENSG00000257704	INAFM1	1.97e-02	9.70e-01	protein_coding
ENSG00000267322	SNHG22	-6.22e-01	6.39e-04	lncRNA
ENSG00000129534	MIS18BP1	-1.84e-02	9.77e-01	protein_coding
ENSG00000144596	GRIP2	-5.37e-01	1.05e-01	protein_coding
ENSG00000099940	SNAP29	1.01e-01	7.92e-01	protein_coding
ENSG00000185651	UBE2L3	3.81e-01	1.55e-02	protein_coding
ENSG00000064652	SNX24	3.53e-01	3.46e-01	protein_coding
ENSG00000106591	MRPL32	-1.34e-01	7.90e-01	protein_coding
ENSG00000254469	AP002495.2	-2.91e-01	4.87e-01	protein_coding
ENSG00000011405	PIK3C2A	-2.52e-01	6.23e-01	protein_coding
ENSG00000174197	MGA	-4.77e-01	2.04e-02	protein_coding
ENSG00000072422	RHOBTB1	-2.82e-01	5.26e-01	protein_coding
ENSG00000262049	AC139530.2	-1.30e-02	9.76e-01	lncRNA
ENSG00000131069	ACSS2	1.41e-01	4.55e-01	protein_coding
ENSG00000214087	ARL16	2.26e-01	5.22e-01	protein_coding
ENSG00000047634	SCML1	-4.46e-01	2.67e-01	protein_coding
ENSG00000143947	RPS27A	-5.12e-01	3.38e-04	protein_coding
ENSG00000167720	SRR	3.04e-02	9.59e-01	protein_coding
ENSG00000145730	PAM	3.15e-01	2.46e-01	protein_coding
ENSG00000047315	POLR2B	-5.08e-01	1.19e-01	protein_coding
ENSG00000149483	TMEM138	-1.79e-01	5.15e-01	protein_coding
ENSG00000185359	HGS	2.32e-02	9.43e-01	protein_coding
ENSG00000168938	PPIC	9.89e-02	7.96e-01	protein_coding
ENSG00000136930	PSMB7	-1.46e-01	4.86e-01	protein_coding
ENSG00000134138	MEIS2	-6.52e-01	1.16e-02	protein_coding
ENSG00000147872	PLIN2	1.21e-01	7.35e-01	protein_coding
ENSG00000164776	PHKG1	-6.88e-02	9.16e-01	protein_coding
ENSG00000164924	YWHAZ	-5.52e-02	8.91e-01	protein_coding
ENSG00000005961	ITGA2B	4.39e-02	9.36e-01	protein_coding
ENSG00000167721	TSR1	-1.68e-01	5.33e-01	protein_coding
ENSG00000131238	PPT1	2.84e-02	9.31e-01	protein_coding
ENSG00000106636	YKT6	2.44e-01	2.06e-01	protein_coding
ENSG00000141258	SGSM2	-1.83e-01	5.78e-01	protein_coding
ENSG00000104375	STK3	-2.77e-01	5.63e-01	protein_coding
ENSG00000152377	SPOCK1	-1.50e-01	7.81e-01	protein_coding
ENSG00000137842	TMEM62	4.03e-02	9.36e-01	protein_coding
ENSG00000119541	VPS4B	4.89e-01	2.41e-01	protein_coding
ENSG00000100297	MCM5	3.91e-01	7.02e-03	protein_coding
ENSG00000130559	CAMSAP1	-6.88e-01	1.23e-03	protein_coding
ENSG00000133121	STARD13	-3.04e-01	4.20e-01	protein_coding
ENSG00000225697	SLC26A6	3.34e-02	9.27e-01	protein_coding
ENSG00000103544	VPS35L	2.10e-01	4.86e-01	protein_coding
ENSG00000093217	XYLB	2.25e-01	5.48e-01	protein_coding
ENSG00000007944	MYLIP	-7.58e-02	8.68e-01	protein_coding
ENSG00000274215	AC106028.4	1.33e-02	9.83e-01	lncRNA
ENSG00000095485	CWF19L1	-3.00e-01	3.42e-01	protein_coding
ENSG00000064666	CNN2	3.07e-01	5.10e-02	protein_coding
ENSG00000067182	TNFRSF1A	1.04e-01	6.66e-01	protein_coding
ENSG00000197879	MYO1C	3.60e-01	3.17e-02	protein_coding
ENSG00000112029	FBXO5	-1.76e-01	7.47e-01	protein_coding
ENSG00000161179	YDJC	-7.21e-02	8.14e-01	protein_coding
ENSG00000149639	SOGA1	1.98e-01	5.56e-01	protein_coding
ENSG00000137404	NRM	4.88e-01	2.54e-03	protein_coding
ENSG00000183111	ARHGEF37	3.71e-01	4.10e-01	protein_coding
ENSG00000271781	AC026740.1	2.87e-02	9.67e-01	lncRNA
ENSG00000184384	MAML2	1.60e-01	7.77e-01	protein_coding
ENSG00000104613	INTS10	-1.11e-01	7.97e-01	protein_coding
ENSG00000123472	ATPAF1	1.05e-01	8.36e-01	protein_coding
ENSG00000137198	GMPR	4.03e-01	3.61e-01	protein_coding
ENSG00000112877	CEP72	-1.04e-01	7.44e-01	protein_coding
ENSG00000112031	MTRF1L	1.25e-02	9.83e-01	protein_coding
ENSG00000163453	IGFBP7	-2.97e-01	1.19e-01	protein_coding
ENSG00000163029	SMC6	-2.37e-01	6.47e-01	protein_coding
ENSG00000160209	PDXK	1.32e-01	6.12e-01	protein_coding
ENSG00000070366	SMG6	1.33e-01	7.10e-01	protein_coding
ENSG00000101138	CSTF1	2.19e-01	5.39e-01	protein_coding
ENSG00000131462	TUBG1	3.15e-01	3.70e-02	protein_coding
ENSG00000141699	RETREG3	9.11e-02	7.10e-01	protein_coding
ENSG00000178295	GEN1	-3.82e-01	3.50e-01	protein_coding
ENSG00000129514	FOXA1	4.12e-02	9.32e-01	protein_coding
ENSG00000137409	MTCH1	1.64e-01	3.85e-01	protein_coding
ENSG00000279117	AP001972.5	3.59e-02	9.39e-01	TEC
ENSG00000139865	TTC6	-8.27e-02	8.97e-01	protein_coding
ENSG00000144645	OSBPL10	-1.89e-01	4.92e-01	protein_coding
ENSG00000221914	PPP2R2A	-5.32e-02	9.09e-01	protein_coding
ENSG00000213672	NCKIPSD	2.69e-01	1.62e-01	protein_coding
ENSG00000063761	ADCK1	2.26e-01	4.72e-01	protein_coding
ENSG00000131067	GGT7	-1.71e-01	6.47e-01	protein_coding
ENSG00000011485	PPP5C	1.57e-01	4.89e-01	protein_coding
ENSG00000121073	SLC35B1	5.84e-02	8.66e-01	protein_coding
ENSG00000106771	TMEM245	-1.35e-01	6.75e-01	protein_coding
ENSG00000183628	DGCR6	1.12e-01	7.89e-01	protein_coding
ENSG00000066135	KDM4A	1.97e-01	4.20e-01	protein_coding
ENSG00000177374	HIC1	-3.23e-01	4.82e-01	protein_coding
ENSG00000149300	C11orf52	1.41e-01	8.06e-01	protein_coding
ENSG00000128228	SDF2L1	-3.01e-01	2.17e-01	protein_coding
ENSG00000236200	KDM4A-AS1	-1.10e-01	8.60e-01	lncRNA
ENSG00000165300	SLITRK5	8.60e-02	8.38e-01	protein_coding
ENSG00000131236	CAP1	-1.13e-02	9.77e-01	protein_coding
ENSG00000108639	SYNGR2	1.96e-01	2.78e-01	protein_coding
ENSG00000181274	FRAT2	1.67e-02	9.61e-01	protein_coding
ENSG00000272046	AL445647.1	-2.44e-02	9.71e-01	lncRNA
ENSG00000277142	LINC00235	-5.26e-01	7.98e-02	lncRNA
ENSG00000135047	CTSL	-2.21e-01	3.78e-01	protein_coding
ENSG00000151276	MAGI1	-3.17e-01	3.73e-01	protein_coding
ENSG00000100033	PRODH	-5.52e-02	9.31e-01	protein_coding
ENSG00000257103	LSM14A	-2.04e-01	5.89e-01	protein_coding
ENSG00000100767	PAPLN	1.08e-01	7.99e-01	protein_coding
ENSG00000173889	PHC3	-3.18e-01	3.68e-01	protein_coding
ENSG00000198125	MB	1.06e-02	9.82e-01	protein_coding
ENSG00000175390	EIF3F	-2.16e-01	6.49e-01	protein_coding
ENSG00000106852	LHX6	5.78e-01	1.41e-01	protein_coding
ENSG00000008300	CELSR3	-3.12e-01	2.94e-01	protein_coding
ENSG00000228315	GUSBP11	-3.23e-01	2.34e-01	lncRNA
ENSG00000103326	CAPN15	3.01e-01	1.32e-01	protein_coding
ENSG00000141985	SH3GL1	3.60e-01	5.64e-02	protein_coding
ENSG00000100023	PPIL2	-2.74e-01	2.06e-01	protein_coding
ENSG00000126254	RBM42	3.91e-01	5.87e-02	protein_coding
ENSG00000119686	FLVCR2	2.04e-02	9.74e-01	protein_coding
ENSG00000189067	LITAF	4.16e-01	1.01e-02	protein_coding
ENSG00000101457	DNTTIP1	3.69e-02	9.15e-01	protein_coding
ENSG00000174628	IQCK	2.83e-01	5.43e-01	protein_coding
ENSG00000162413	KLHL21	8.30e-02	8.00e-01	protein_coding
ENSG00000187479	C11orf96	-2.33e-02	9.71e-01	protein_coding
ENSG00000198863	RUNDC1	1.53e-01	6.23e-01	protein_coding
ENSG00000119685	TTLL5	1.04e-01	8.07e-01	protein_coding
ENSG00000128989	ARPP19	-4.31e-01	1.53e-01	protein_coding
ENSG00000137486	ARRB1	1.74e-01	5.17e-01	protein_coding
ENSG00000196072	BLOC1S2	-1.20e-01	8.38e-01	protein_coding
ENSG00000116273	PHF13	4.20e-01	6.31e-02	protein_coding
ENSG00000146535	GNA12	3.86e-01	3.07e-02	protein_coding
ENSG00000177058	SLC38A9	8.70e-02	8.76e-01	protein_coding
ENSG00000118369	USP35	-4.45e-02	9.31e-01	protein_coding
ENSG00000102098	SCML2	1.17e-01	8.25e-01	protein_coding
ENSG00000140463	BBS4	-2.92e-01	4.07e-01	protein_coding
ENSG00000103550	KNOP1	8.09e-02	8.23e-01	protein_coding
ENSG00000182923	CEP63	-5.06e-01	2.21e-01	protein_coding
ENSG00000130511	SSBP4	2.19e-01	2.73e-01	protein_coding
ENSG00000272578	AP000347.1	-2.76e-01	5.41e-01	transcribed_unprocessed_pseudogene
ENSG00000156170	NDUFAF6	-1.47e-01	7.44e-01	protein_coding
ENSG00000262420	AC007613.1	-6.20e-02	9.17e-01	lncRNA
ENSG00000130347	RTN4IP1	-1.40e-01	7.81e-01	protein_coding
ENSG00000167191	GPRC5B	3.92e-01	1.27e-01	protein_coding
ENSG00000175662	TOM1L2	-2.72e-01	4.07e-01	protein_coding
ENSG00000205981	DNAJC19	-3.68e-01	3.65e-01	protein_coding
ENSG00000153066	TXNDC11	8.66e-02	8.15e-01	protein_coding
ENSG00000108039	XPNPEP1	2.15e-01	3.66e-01	protein_coding
ENSG00000136504	KAT7	2.74e-01	1.52e-01	protein_coding
ENSG00000131469	RPL27	-6.51e-01	5.65e-08	protein_coding
ENSG00000184602	SNN	4.82e-01	1.92e-01	protein_coding
ENSG00000026508	CD44	2.75e-01	1.17e-01	protein_coding
ENSG00000151914	DST	-4.54e-02	9.43e-01	protein_coding
ENSG00000182858	ALG12	6.20e-01	1.33e-02	protein_coding
ENSG00000140464	PML	5.45e-01	3.11e-04	protein_coding
ENSG00000100027	YPEL1	7.52e-01	3.92e-02	protein_coding
ENSG00000083099	LYRM2	3.29e-03	9.95e-01	protein_coding
ENSG00000138160	KIF11	-2.76e-01	5.22e-01	protein_coding
ENSG00000228300	C19orf24	-1.16e-01	6.88e-01	protein_coding
ENSG00000173530	TNFRSF10D	-8.96e-02	8.45e-01	protein_coding
ENSG00000189283	FHIT	6.76e-02	9.19e-01	protein_coding
ENSG00000106346	USP42	9.65e-02	8.31e-01	protein_coding
ENSG00000121769	FABP3	1.17e-01	8.06e-01	protein_coding
ENSG00000105655	ISYNA1	1.53e-01	7.04e-01	protein_coding
ENSG00000133935	ERG28	6.52e-02	8.50e-01	protein_coding
ENSG00000033867	SLC4A7	-7.23e-01	8.00e-03	protein_coding
ENSG00000119699	TGFB3	-2.01e-01	6.64e-01	protein_coding
ENSG00000160233	LRRC3	2.55e-01	5.77e-01	protein_coding
ENSG00000037042	TUBG2	3.83e-01	4.75e-02	protein_coding
ENSG00000123136	DDX39A	5.09e-02	8.50e-01	protein_coding
ENSG00000141458	NPC1	7.42e-02	8.28e-01	protein_coding
ENSG00000129055	ANAPC13	1.18e-01	8.00e-01	protein_coding
ENSG00000119650	IFT43	-2.52e-01	3.46e-01	protein_coding
ENSG00000109475	RPL34	-7.69e-01	4.43e-04	protein_coding
ENSG00000002746	HECW1	-3.30e-01	4.28e-01	protein_coding
ENSG00000091640	SPAG7	-7.55e-02	8.18e-01	protein_coding
ENSG00000121104	FAM117A	-8.75e-03	9.88e-01	protein_coding
ENSG00000099617	EFNA2	1.95e-01	7.22e-01	protein_coding
ENSG00000265702	AC005821.1	-6.63e-01	8.01e-02	lncRNA
ENSG00000175305	CCNE2	-5.51e-01	1.41e-01	protein_coding
ENSG00000176896	TCEANC	-5.19e-01	1.60e-01	protein_coding
ENSG00000173838	MARCH10	1.03e-01	8.70e-01	protein_coding
ENSG00000133401	PDZD2	-1.61e-01	7.75e-01	protein_coding
ENSG00000198189	HSD17B11	-9.96e-02	8.74e-01	protein_coding
ENSG00000184164	CRELD2	2.23e-02	9.53e-01	protein_coding
ENSG00000187372	PCDHB13	1.33e-01	8.23e-01	protein_coding
ENSG00000166272	WBP1L	2.27e-01	2.84e-01	protein_coding
ENSG00000100731	PCNX1	-3.23e-01	2.75e-01	protein_coding
ENSG00000069020	MAST4	-5.44e-02	9.24e-01	protein_coding
ENSG00000033327	GAB2	2.78e-01	2.82e-01	protein_coding
ENSG00000168528	SERINC2	3.91e-01	2.34e-02	protein_coding
ENSG00000133119	RFC3	-9.91e-02	8.62e-01	protein_coding
ENSG00000138867	GUCD1	3.05e-01	5.31e-02	protein_coding
ENSG00000269399	AC008764.6	-5.07e-01	2.10e-01	lncRNA
ENSG00000168994	PXDC1	4.86e-02	8.85e-01	protein_coding
ENSG00000279529	AC008764.8	-1.69e-01	7.55e-01	lncRNA
ENSG00000274211	SOCS7	-1.97e-01	5.15e-01	protein_coding
ENSG00000270504	AL391422.4	-1.66e-01	5.59e-01	lncRNA
ENSG00000076928	ARHGEF1	1.82e-02	9.60e-01	protein_coding
ENSG00000119048	UBE2B	2.46e-01	5.69e-01	protein_coding
ENSG00000164920	OSR2	3.56e-01	2.92e-01	protein_coding
ENSG00000148795	CYP17A1	2.18e-01	4.69e-01	protein_coding
ENSG00000185164	NOMO2	2.36e-01	2.34e-01	protein_coding
ENSG00000121039	RDH10	-4.10e-01	1.13e-02	protein_coding
ENSG00000167900	TK1	1.70e-01	4.84e-01	protein_coding
ENSG00000105085	MED26	-1.13e-01	8.03e-01	protein_coding
ENSG00000137513	NARS2	-3.69e-01	3.05e-01	protein_coding
ENSG00000157551	KCNJ15	3.28e-01	4.88e-01	protein_coding
ENSG00000147604	RPL7	-4.16e-01	1.06e-01	protein_coding
ENSG00000175445	LPL	6.48e-02	8.53e-01	protein_coding
ENSG00000141452	RMC1	-2.85e-01	3.62e-01	protein_coding
ENSG00000220785	MTMR9LP	1.79e-01	7.09e-01	transcribed_unprocessed_pseudogene
ENSG00000124788	ATXN1	2.24e-03	9.97e-01	protein_coding
ENSG00000164941	INTS8	-5.12e-01	1.80e-01	protein_coding
ENSG00000130303	BST2	-1.31e-01	4.93e-01	protein_coding
ENSG00000172785	CBWD1	1.91e-01	6.66e-01	protein_coding
ENSG00000261889	AC108134.2	-1.22e+00	1.64e-05	lncRNA
ENSG00000171135	JAGN1	8.00e-02	7.81e-01	protein_coding
ENSG00000183615	FAM167B	2.21e-01	5.01e-01	protein_coding
ENSG00000152804	HHEX	-5.79e-02	9.24e-01	protein_coding
ENSG00000035664	DAPK2	-2.47e-01	4.93e-01	protein_coding
ENSG00000166398	KIAA0355	-4.20e-01	3.05e-01	protein_coding
ENSG00000137522	RNF121	-2.33e-01	3.69e-01	protein_coding
ENSG00000147642	SYBU	4.16e-01	2.49e-02	protein_coding
ENSG00000105072	C19orf44	2.07e-01	5.56e-01	protein_coding
ENSG00000246582	AC100861.1	3.54e-01	3.35e-01	lncRNA
ENSG00000138709	LARP1B	-3.79e-01	3.51e-01	protein_coding
ENSG00000126216	TUBGCP3	1.87e-02	9.58e-01	protein_coding
ENSG00000225210	DUXAP9	-5.11e-01	1.37e-01	transcribed_processed_pseudogene
ENSG00000221963	APOL6	-1.12e-01	7.53e-01	protein_coding
ENSG00000275700	AATF	6.66e-01	3.03e-03	protein_coding
ENSG00000159086	PAXBP1	-7.43e-01	3.99e-02	protein_coding
ENSG00000187792	ZNF70	-1.70e-01	7.04e-01	protein_coding
ENSG00000105136	ZNF419	-3.25e-01	4.93e-01	protein_coding
ENSG00000068137	PLEKHH3	1.22e-01	6.60e-01	protein_coding
ENSG00000085831	TTC39A	-4.43e-02	9.45e-01	protein_coding
ENSG00000104689	TNFRSF10A	-7.22e-02	8.70e-01	protein_coding
ENSG00000189403	HMGB1	-1.49e-01	7.62e-01	protein_coding
ENSG00000231856	AL162377.1	-1.39e-01	7.72e-01	lncRNA
ENSG00000139668	WDFY2	-4.65e-01	2.12e-01	protein_coding
ENSG00000010539	ZNF200	-1.32e-01	7.70e-01	protein_coding
ENSG00000123595	RAB9A	1.11e-01	7.74e-01	protein_coding
ENSG00000120647	CCDC77	-2.74e-01	5.71e-01	protein_coding
ENSG00000177427	MIEF2	1.19e-01	7.90e-01	protein_coding
ENSG00000119986	AVPI1	1.59e-01	4.57e-01	protein_coding
ENSG00000102796	DHRS12	4.93e-02	9.40e-01	protein_coding
ENSG00000085872	CHERP	3.03e-01	7.88e-02	protein_coding
ENSG00000140521	POLG	1.55e-01	5.47e-01	protein_coding
ENSG00000162961	DPY30	-1.90e-01	6.58e-01	protein_coding
ENSG00000130803	ZNF317	-1.80e-01	5.07e-01	protein_coding
ENSG00000149311	ATM	-6.65e-01	6.95e-02	protein_coding
ENSG00000127526	SLC35E1	5.51e-02	8.91e-01	protein_coding
ENSG00000070081	NUCB2	-1.89e-01	6.78e-01	protein_coding
ENSG00000047346	FAM214A	-4.39e-01	3.09e-01	protein_coding
ENSG00000146021	KLHL3	-2.56e-01	6.17e-01	protein_coding
ENSG00000234665	AL512625.3	-1.28e-01	8.32e-01	lncRNA
ENSG00000169223	LMAN2	3.75e-02	8.87e-01	protein_coding
ENSG00000138685	FGF2	-4.49e-02	9.46e-01	protein_coding
ENSG00000142910	TINAGL1	2.20e-01	3.16e-01	protein_coding
ENSG00000099822	HCN2	4.41e-01	3.57e-02	protein_coding
ENSG00000170161	AL512625.1	-5.07e-01	1.77e-01	lncRNA
ENSG00000164237	CMBL	2.32e-01	2.86e-01	protein_coding
ENSG00000080298	RFX3	-4.46e-01	2.96e-01	protein_coding
ENSG00000142937	RPS8	1.78e-02	9.47e-01	protein_coding
ENSG00000112234	FBXL4	-1.70e-01	7.10e-01	protein_coding
ENSG00000249348	UGDH-AS1	-2.87e-01	5.59e-01	lncRNA
ENSG00000196459	TRAPPC2	3.13e-02	9.55e-01	protein_coding
ENSG00000101347	SAMHD1	1.55e-01	6.97e-01	protein_coding
ENSG00000001084	GCLC	-2.86e-01	5.12e-01	protein_coding
ENSG00000214046	SMIM7	-2.44e-01	2.79e-01	protein_coding
ENSG00000137337	MDC1	5.27e-02	8.77e-01	protein_coding
ENSG00000084676	NCOA1	-3.87e-01	3.46e-01	protein_coding
ENSG00000155254	MARVELD1	2.22e-01	2.72e-01	protein_coding
ENSG00000145945	FAM50B	1.43e-01	7.48e-01	protein_coding
ENSG00000160953	PWWP3A	-2.90e-01	4.33e-01	protein_coding
ENSG00000152642	GPD1L	1.18e-01	8.21e-01	protein_coding
ENSG00000162959	MEMO1	-2.95e-01	3.56e-01	protein_coding
ENSG00000185838	GNB1L	-3.36e-02	9.45e-01	protein_coding
ENSG00000141456	PELP1	3.10e-01	1.66e-01	protein_coding
ENSG00000178026	LRRC75B	-9.31e-03	9.87e-01	protein_coding
ENSG00000148200	NR6A1	-4.92e-01	1.38e-01	protein_coding
ENSG00000215012	RTL10	2.52e-01	3.73e-01	protein_coding
ENSG00000106780	MEGF9	-1.70e-01	6.87e-01	protein_coding
ENSG00000100028	SNRPD3	1.98e-01	5.54e-01	protein_coding
ENSG00000160111	CPAMD8	1.64e-01	7.76e-01	protein_coding
ENSG00000109814	UGDH	-2.37e-01	5.85e-01	protein_coding
ENSG00000073614	KDM5A	-9.90e-01	6.39e-04	protein_coding
ENSG00000215417	MIR17HG	-1.56e+00	1.09e-10	lncRNA
ENSG00000166797	CIAO2A	-2.28e-01	6.15e-01	protein_coding
ENSG00000155097	ATP6V1C1	-3.42e-01	4.51e-01	protein_coding
ENSG00000184058	TBX1	1.62e-01	4.72e-01	protein_coding
ENSG00000147457	CHMP7	-2.08e-01	4.67e-01	protein_coding
ENSG00000023608	SNAPC1	5.95e-02	9.20e-01	protein_coding
ENSG00000254337	AC083967.1	2.63e-04	1.00e+00	lncRNA
ENSG00000100644	HIF1A	1.25e-01	7.74e-01	protein_coding
ENSG00000140395	WDR61	-1.97e-01	5.53e-01	protein_coding
ENSG00000099953	MMP11	-2.51e-02	9.68e-01	protein_coding
ENSG00000163683	SMIM14	5.61e-03	9.91e-01	protein_coding
ENSG00000167671	UBXN6	3.28e-01	1.52e-01	protein_coding
ENSG00000164683	HEY1	-9.95e-02	8.62e-01	protein_coding
ENSG00000183655	KLHL25	4.10e-01	1.63e-01	protein_coding
ENSG00000179399	GPC5	-4.03e-01	2.48e-01	protein_coding
ENSG00000127533	F2RL3	-4.26e-01	3.15e-01	protein_coding
ENSG00000100888	CHD8	-7.34e-02	8.44e-01	protein_coding
ENSG00000250479	CHCHD10	2.42e-01	1.64e-01	protein_coding
ENSG00000253190	AC084082.1	-1.35e+00	1.33e-06	lncRNA
ENSG00000142945	KIF2C	-7.53e-03	9.81e-01	protein_coding
ENSG00000282851	BISPR	9.38e-02	8.26e-01	lncRNA
ENSG00000280239	AC011498.7	3.68e-04	1.00e+00	TEC
ENSG00000197977	ELOVL2	3.65e-01	3.42e-01	protein_coding
ENSG00000155256	ZFYVE27	-2.79e-02	9.40e-01	protein_coding
ENSG00000069998	HDHD5	1.77e-01	4.29e-01	protein_coding
ENSG00000237190	CDKN2AIPNL	-1.14e-01	6.60e-01	protein_coding
ENSG00000134107	BHLHE40	2.59e-01	1.17e-01	protein_coding
ENSG00000115234	SNX17	8.41e-02	7.53e-01	protein_coding
ENSG00000163818	LZTFL1	1.05e-01	8.65e-01	protein_coding
ENSG00000167670	CHAF1A	9.22e-02	7.92e-01	protein_coding
ENSG00000063978	RNF4	1.83e-01	5.91e-01	protein_coding
ENSG00000259802	AC012640.2	1.48e-02	9.74e-01	lncRNA
ENSG00000185043	CIB1	3.80e-02	9.08e-01	protein_coding
ENSG00000167889	MGAT5B	8.12e-03	9.83e-01	protein_coding
ENSG00000163795	ZNF513	8.83e-02	8.40e-01	protein_coding
ENSG00000079691	CARMIL1	-2.80e-03	9.95e-01	protein_coding
ENSG00000136156	ITM2B	1.56e-01	6.04e-01	protein_coding
ENSG00000242616	GNG10	2.11e-02	9.74e-01	protein_coding
ENSG00000183208	GDPGP1	8.50e-02	8.74e-01	protein_coding
ENSG00000062725	APPBP2	1.46e-01	7.95e-01	protein_coding
ENSG00000144724	PTPRG	-2.08e-01	5.36e-01	protein_coding
ENSG00000196683	TOMM7	-5.78e-01	4.51e-06	protein_coding
ENSG00000153551	CMTM7	5.13e-01	1.94e-01	protein_coding
ENSG00000182768	NGRN	2.04e-01	3.46e-01	protein_coding
ENSG00000244306	AL589743.1	-4.38e-04	9.99e-01	transcribed_processed_pseudogene
ENSG00000008256	CYTH3	-9.88e-02	8.19e-01	protein_coding
ENSG00000260274	AC068338.2	-3.41e-01	4.26e-01	lncRNA
ENSG00000276744	AC105137.2	-2.69e-02	9.67e-01	lncRNA
ENSG00000091317	CMTM6	-9.38e-02	8.72e-01	protein_coding
ENSG00000197444	OGDHL	-3.25e-01	4.37e-01	protein_coding
ENSG00000159658	EFCAB14	-2.97e-01	2.47e-01	protein_coding
ENSG00000275216	AL161431.1	2.15e-01	4.01e-01	lncRNA
ENSG00000146267	FAXC	2.86e-01	5.36e-01	protein_coding
ENSG00000100804	PSMB5	-9.34e-03	9.74e-01	protein_coding
ENSG00000224531	SMIM13	2.55e-01	4.25e-01	protein_coding
ENSG00000079974	RABL2B	-1.07e-01	7.95e-01	protein_coding
ENSG00000184949	FAM227A	-1.63e-01	7.72e-01	protein_coding
ENSG00000007923	DNAJC11	1.32e-01	6.18e-01	protein_coding
ENSG00000138639	ARHGAP24	2.12e-01	6.91e-01	protein_coding
ENSG00000005102	MEOX1	1.84e-01	7.42e-01	protein_coding
ENSG00000148187	MRRF	-1.48e-01	5.88e-01	protein_coding
ENSG00000141971	MVB12A	1.19e-01	6.61e-01	protein_coding
ENSG00000113384	GOLPH3	4.26e-02	9.03e-01	protein_coding
ENSG00000175063	UBE2C	2.15e-01	2.26e-01	protein_coding
ENSG00000196267	ZNF836	3.43e-01	4.52e-01	protein_coding
ENSG00000228649	SNHG26	-2.57e-01	5.80e-01	lncRNA
ENSG00000163558	PRKCI	-3.25e-01	3.31e-01	protein_coding
ENSG00000173264	GPR137	1.70e-01	4.72e-01	protein_coding
ENSG00000113108	APBB3	-4.23e-01	1.62e-01	protein_coding
ENSG00000111859	NEDD9	2.71e-01	2.39e-01	protein_coding
ENSG00000054598	FOXC1	1.12e-01	6.58e-01	protein_coding
ENSG00000049192	ADAMTS6	-4.32e-01	2.86e-01	protein_coding
ENSG00000150457	LATS2	-6.14e-03	9.89e-01	protein_coding
ENSG00000198856	OSTC	-3.64e-01	3.66e-01	protein_coding
ENSG00000119446	RBM18	-9.34e-02	8.67e-01	protein_coding
ENSG00000046651	OFD1	-4.85e-01	1.37e-01	protein_coding
ENSG00000137074	APTX	2.56e-02	9.47e-01	protein_coding
ENSG00000101220	C20orf27	9.63e-02	6.94e-01	protein_coding
ENSG00000251169	LINC01843	7.65e-02	8.80e-01	lncRNA
ENSG00000204138	PHACTR4	1.79e-01	5.71e-01	protein_coding
ENSG00000184319	RPL23AP82	-2.17e-02	9.72e-01	transcribed_unprocessed_pseudogene
ENSG00000133805	AMPD3	-1.10e+00	1.12e-04	protein_coding
ENSG00000099821	POLRMT	3.47e-01	7.40e-02	protein_coding
ENSG00000172197	MBOAT1	-8.57e-02	8.55e-01	protein_coding
ENSG00000138190	EXOC6	-5.62e-01	1.55e-01	protein_coding
ENSG00000171953	ATPAF2	3.39e-01	1.15e-01	protein_coding
ENSG00000145214	DGKQ	-1.20e-03	9.98e-01	protein_coding
ENSG00000002330	BAD	-3.08e-02	9.43e-01	protein_coding
ENSG00000108797	CNTNAP1	1.74e-01	4.46e-01	protein_coding
ENSG00000164109	MAD2L1	-3.00e-01	5.35e-01	protein_coding
ENSG00000162545	CAMK2N1	3.75e-01	3.77e-01	protein_coding
ENSG00000169375	SIN3A	2.02e-01	4.05e-01	protein_coding
ENSG00000152484	USP12	-4.98e-01	2.28e-01	protein_coding
ENSG00000184451	CCR10	1.29e-01	7.92e-01	protein_coding
ENSG00000198467	TPM2	2.80e-01	1.16e-01	protein_coding
ENSG00000183077	AFMID	-1.15e-01	7.34e-01	protein_coding
ENSG00000177602	HASPIN	1.75e-01	5.48e-01	protein_coding
ENSG00000198677	TTC37	-7.27e-01	4.93e-02	protein_coding
ENSG00000112242	E2F3	-2.49e-01	4.34e-01	protein_coding
ENSG00000011638	TMEM159	3.80e-01	2.27e-01	protein_coding
ENSG00000150347	ARID5B	7.06e-02	8.34e-01	protein_coding
ENSG00000115380	EFEMP1	9.62e-02	7.72e-01	protein_coding
ENSG00000083457	ITGAE	-2.08e-01	5.59e-01	protein_coding
ENSG00000140400	MAN2C1	-3.30e-01	1.62e-01	protein_coding
ENSG00000041988	THAP3	1.95e-01	5.11e-01	protein_coding
ENSG00000138095	LRPPRC	-3.76e-01	7.12e-02	protein_coding
ENSG00000127415	IDUA	1.03e-02	9.83e-01	protein_coding
ENSG00000124193	SRSF6	-1.96e-01	5.02e-01	protein_coding
ENSG00000139946	PELI2	1.66e-01	7.72e-01	protein_coding
ENSG00000047644	WWC3	-4.39e-03	9.89e-01	protein_coding
ENSG00000260604	AL590004.3	-2.81e-01	5.69e-01	lncRNA
ENSG00000198832	SELENOM	-6.68e-02	7.71e-01	protein_coding
ENSG00000233621	LINC01137	2.09e-01	5.86e-01	lncRNA
ENSG00000021762	OSBPL5	2.91e-01	1.34e-01	protein_coding
ENSG00000095203	EPB41L4B	-1.20e-01	8.44e-01	protein_coding
ENSG00000151320	AKAP6	-4.12e-02	9.50e-01	protein_coding
ENSG00000145375	SPATA5	-3.10e-01	4.41e-01	protein_coding
ENSG00000163874	ZC3H12A	-8.90e-02	7.55e-01	protein_coding
ENSG00000240857	RDH14	9.52e-02	8.74e-01	protein_coding
ENSG00000132906	CASP9	1.76e-01	5.65e-01	protein_coding
ENSG00000197345	MRPL21	-2.71e-01	1.55e-01	protein_coding
ENSG00000170502	NUDT9	1.35e-01	7.69e-01	protein_coding
ENSG00000196230	TUBB	3.68e-01	4.12e-03	protein_coding
ENSG00000122299	ZC3H7A	-2.54e-01	5.15e-01	protein_coding
ENSG00000272540	AL662797.1	3.51e-01	3.05e-01	lncRNA
ENSG00000197555	SIPA1L1	-2.59e-02	9.51e-01	protein_coding
ENSG00000140525	FANCI	-5.59e-01	2.18e-02	protein_coding
ENSG00000114374	USP9Y	-9.58e-02	8.74e-01	protein_coding
ENSG00000178397	FAM220A	3.69e-01	4.17e-01	protein_coding
ENSG00000113916	BCL6	2.18e-01	4.07e-01	protein_coding
ENSG00000176225	RTTN	-3.17e-01	4.16e-01	protein_coding
ENSG00000136059	VILL	1.25e-01	8.37e-01	protein_coding
ENSG00000176087	SLC35A4	4.01e-01	1.74e-02	protein_coding
ENSG00000008086	CDKL5	-8.11e-01	2.37e-02	protein_coding
ENSG00000163848	ZNF148	-4.80e-01	1.99e-01	protein_coding
ENSG00000168066	SF1	3.19e-01	7.21e-02	protein_coding
ENSG00000101557	USP14	-5.65e-01	6.62e-02	protein_coding
ENSG00000185950	IRS2	-2.26e-01	3.66e-01	protein_coding
ENSG00000164089	ETNPPL	-7.64e-02	9.05e-01	protein_coding
ENSG00000103174	NAGPA	7.73e-02	8.26e-01	protein_coding
ENSG00000125386	FAM193A	8.36e-02	8.34e-01	protein_coding
ENSG00000233276	GPX1	-1.99e-01	3.16e-01	protein_coding
ENSG00000114739	ACVR2B	1.15e-01	7.98e-01	protein_coding
ENSG00000163681	SLMAP	-1.62e-01	7.42e-01	protein_coding
ENSG00000052749	RRP12	2.78e-01	1.18e-01	protein_coding
ENSG00000229589	ACVR2B-AS1	-2.45e-01	5.83e-01	lncRNA
ENSG00000178913	TAF7	-1.92e-01	6.22e-01	protein_coding
ENSG00000099194	SCD	1.52e-01	4.07e-01	protein_coding
ENSG00000196739	COL27A1	-3.38e-01	1.90e-01	protein_coding
ENSG00000114686	MRPL3	-3.40e-01	3.67e-01	protein_coding
ENSG00000171763	SPATA5L1	-8.02e-02	8.73e-01	protein_coding
ENSG00000113810	SMC4	-2.45e-02	9.55e-01	protein_coding
ENSG00000235823	OLMALINC	2.37e-01	2.38e-01	lncRNA
ENSG00000076554	TPD52	-2.94e-02	9.49e-01	protein_coding
ENSG00000081791	DELE1	3.61e-01	3.16e-02	protein_coding
ENSG00000125875	TBC1D20	1.50e-01	6.35e-01	protein_coding
ENSG00000124783	SSR1	-9.12e-02	7.90e-01	protein_coding
ENSG00000251369	ZNF550	-3.11e-01	5.01e-01	protein_coding
ENSG00000164151	ICE1	-7.23e-01	8.81e-03	protein_coding
ENSG00000142186	SCYL1	3.04e-01	7.71e-02	protein_coding
ENSG00000118894	EEF2KMT	-3.30e-02	9.40e-01	protein_coding
ENSG00000070159	PTPN3	2.88e-02	9.59e-01	protein_coding
ENSG00000147044	CASK	7.30e-02	8.81e-01	protein_coding
ENSG00000166275	BORCS7	-5.30e-01	1.29e-01	protein_coding
ENSG00000110315	RNF141	-2.48e-01	5.57e-01	protein_coding
ENSG00000158079	PTPDC1	-1.60e-01	7.67e-01	protein_coding
ENSG00000111319	SCNN1A	2.18e-01	4.51e-01	protein_coding
ENSG00000203875	SNHG5	-6.00e-01	4.84e-03	lncRNA
ENSG00000104765	BNIP3L	4.26e-01	1.40e-01	protein_coding
ENSG00000079134	THOC1	7.38e-03	9.89e-01	protein_coding
ENSG00000120963	ZNF706	-6.99e-02	8.71e-01	protein_coding
ENSG00000157191	NECAP2	1.04e-01	6.90e-01	protein_coding
ENSG00000170836	PPM1D	-2.48e-01	4.37e-01	protein_coding
ENSG00000090905	TNRC6A	-6.06e-01	9.62e-02	protein_coding
ENSG00000165501	LRR1	-4.09e-01	2.05e-01	protein_coding
ENSG00000124126	PREX1	-1.69e-02	9.71e-01	protein_coding
ENSG00000111321	LTBR	2.66e-01	1.14e-01	protein_coding
ENSG00000111962	UST	6.18e-02	8.85e-01	protein_coding
ENSG00000244270	RPL32P29	-7.08e-03	9.90e-01	processed_pseudogene
ENSG00000156983	BRPF1	1.04e-01	6.84e-01	protein_coding
ENSG00000137413	TAF8	5.92e-02	8.80e-01	protein_coding
ENSG00000007392	LUC7L	1.62e-01	6.08e-01	protein_coding
ENSG00000150459	SAP18	-1.65e-01	5.32e-01	protein_coding
ENSG00000213741	RPS29	-1.56e+00	1.55e-32	protein_coding
ENSG00000099942	CRKL	1.15e-01	6.69e-01	protein_coding
ENSG00000164902	PHAX	-5.55e-03	9.92e-01	protein_coding
ENSG00000251143	AP002490.1	7.99e-01	2.61e-02	lncRNA
ENSG00000055208	TAB2	2.54e-01	5.68e-01	protein_coding
ENSG00000140398	NEIL1	-2.13e-02	9.74e-01	protein_coding
ENSG00000118898	PPL	4.12e-01	8.04e-02	protein_coding
ENSG00000164040	PGRMC2	-3.79e-02	9.43e-01	protein_coding
ENSG00000064687	ABCA7	-1.21e-01	6.97e-01	protein_coding
ENSG00000092964	DPYSL2	2.46e-01	1.76e-01	protein_coding
ENSG00000230262	LINC02603	-3.99e-01	3.69e-01	lncRNA
ENSG00000086061	DNAJA1	-7.57e-02	9.06e-01	protein_coding
ENSG00000033011	ALG1	-1.69e-01	5.38e-01	protein_coding
ENSG00000112655	PTK7	-1.56e-01	7.76e-01	protein_coding
ENSG00000155846	PPARGC1B	-7.80e-02	8.83e-01	protein_coding
ENSG00000251432	LINC02615	-5.68e-02	9.31e-01	lncRNA
ENSG00000175787	ZNF169	-3.83e-01	3.96e-01	protein_coding
ENSG00000164142	FAM160A1	-3.92e-01	2.36e-01	protein_coding
ENSG00000092758	COL9A3	1.27e-01	7.18e-01	protein_coding
ENSG00000147586	MRPS28	-4.00e-01	1.71e-01	protein_coding
ENSG00000136238	RAC1	1.34e-01	5.21e-01	protein_coding
ENSG00000168813	ZNF507	-3.45e-01	4.39e-01	protein_coding
ENSG00000136603	SKIL	-2.21e-01	6.47e-01	protein_coding
ENSG00000168944	CEP120	1.81e-01	7.49e-01	protein_coding
ENSG00000186566	GPATCH8	1.08e-01	7.90e-01	protein_coding
ENSG00000043143	JADE2	-7.42e-03	9.80e-01	protein_coding
ENSG00000070501	POLB	-3.30e-01	3.12e-01	protein_coding
ENSG00000160213	CSTB	1.54e-01	4.94e-01	protein_coding
ENSG00000104093	DMXL2	-4.47e-01	1.77e-01	protein_coding
ENSG00000150764	DIXDC1	5.39e-02	9.33e-01	protein_coding
ENSG00000137496	IL18BP	-2.46e-02	9.69e-01	protein_coding
ENSG00000080947	CROCCP3	-7.66e-01	2.74e-02	transcribed_unprocessed_pseudogene
ENSG00000267213	AC007773.1	-5.06e-01	2.02e-01	lncRNA
ENSG00000227124	ZNF717	-6.41e-02	9.23e-01	protein_coding
ENSG00000182899	RPL35A	-6.16e-01	2.92e-05	protein_coding
ENSG00000132549	VPS13B	-7.57e-01	1.76e-02	protein_coding
ENSG00000178904	DPY19L3	-5.36e-01	1.62e-01	protein_coding
ENSG00000173482	PTPRM	6.20e-02	9.21e-01	protein_coding
ENSG00000279516	FAM230C	-8.26e-02	8.97e-01	lncRNA
ENSG00000133794	ARNTL	1.61e-01	7.76e-01	protein_coding
ENSG00000272086	AC025181.2	-2.41e-01	4.53e-01	lncRNA
ENSG00000188211	NCR3LG1	-3.52e-02	9.36e-01	protein_coding
ENSG00000180340	FZD2	1.63e-01	5.90e-01	protein_coding
ENSG00000104679	R3HCC1	2.32e-01	4.49e-01	protein_coding
ENSG00000168056	LTBP3	-2.85e-02	9.45e-01	protein_coding
ENSG00000068885	IFT80	-7.46e-01	3.31e-02	protein_coding
ENSG00000159556	ISL2	3.77e-02	9.47e-01	protein_coding
ENSG00000110455	ACCS	2.74e-02	9.53e-01	protein_coding
ENSG00000204152	TIMM23B	-2.54e-02	9.63e-01	protein_coding
ENSG00000260196	AC124798.1	-2.11e-02	9.72e-01	lncRNA
ENSG00000130844	ZNF331	-5.46e-01	1.13e-01	protein_coding
ENSG00000149357	LAMTOR1	9.07e-02	7.04e-01	protein_coding
ENSG00000204149	AGAP6	2.59e-01	6.08e-01	protein_coding
ENSG00000278869	BX539320.1	-2.03e-01	7.06e-01	lncRNA
ENSG00000028310	BRD9	1.38e-01	5.51e-01	protein_coding
ENSG00000187486	KCNJ11	4.70e-01	2.64e-01	protein_coding
ENSG00000137269	LRRC1	-1.33e-01	7.95e-01	protein_coding
ENSG00000122591	FAM126A	-3.30e-01	4.13e-01	protein_coding
ENSG00000156299	TIAM1	6.73e-02	9.13e-01	protein_coding
ENSG00000136811	ODF2	3.46e-01	6.78e-02	protein_coding
ENSG00000237594	AP000251.1	-8.33e-02	8.82e-01	lncRNA
ENSG00000145022	TCTA	1.26e-01	6.05e-01	protein_coding
ENSG00000114473	IQCG	-3.67e-01	4.14e-01	protein_coding
ENSG00000148950	IMMP1L	-9.23e-01	6.32e-04	protein_coding
ENSG00000227345	PARG	-1.95e-01	7.00e-01	protein_coding
ENSG00000108861	DUSP3	5.73e-02	8.47e-01	protein_coding
ENSG00000211448	DIO2	-3.19e-02	9.63e-01	protein_coding
ENSG00000132376	INPP5K	1.55e-01	6.21e-01	protein_coding
ENSG00000183666	GUSBP1	-6.34e-01	1.93e-02	transcribed_unprocessed_pseudogene
ENSG00000139880	CDH24	8.43e-02	8.23e-01	protein_coding
ENSG00000279107	AC138951.2	-4.37e-01	2.85e-01	TEC
ENSG00000105672	ETV2	2.72e-01	5.85e-01	protein_coding
ENSG00000028528	SNX1	1.78e-01	5.73e-01	protein_coding
ENSG00000101190	TCFL5	-1.12e-01	7.76e-01	protein_coding
ENSG00000067560	RHOA	3.94e-01	7.73e-03	protein_coding
ENSG00000185513	L3MBTL1	-2.99e-01	5.00e-01	protein_coding
ENSG00000183354	KIAA2026	1.03e-01	8.69e-01	protein_coding
ENSG00000184154	LRTOMT	1.99e-02	9.70e-01	protein_coding
ENSG00000105063	PPP6R1	2.69e-01	1.89e-01	protein_coding
ENSG00000091164	TXNL1	-2.53e-01	4.99e-01	protein_coding
ENSG00000164919	COX6C	-3.76e-01	1.86e-01	protein_coding
ENSG00000145495	MARCH6	-6.92e-02	8.46e-01	protein_coding
ENSG00000164930	FZD6	-2.85e-01	5.60e-01	protein_coding
ENSG00000091157	WDR7	-9.68e-01	1.36e-03	protein_coding
ENSG00000188818	ZDHHC11	1.25e-01	8.38e-01	protein_coding
ENSG00000090432	MUL1	3.50e-01	8.70e-02	protein_coding
ENSG00000272703	AP005137.2	3.66e-02	9.56e-01	lncRNA
ENSG00000160214	RRP1	2.75e-01	2.74e-01	protein_coding
ENSG00000088833	NSFL1C	4.07e-01	7.39e-02	protein_coding
ENSG00000255112	CHMP1B	2.27e-01	3.19e-01	protein_coding
ENSG00000132581	SDF2	-2.92e-02	9.32e-01	protein_coding
ENSG00000256525	POLG2	-2.88e-01	5.21e-01	protein_coding
ENSG00000137497	NUMA1	2.84e-01	1.82e-01	protein_coding
ENSG00000198355	PIM3	-1.23e-01	6.25e-01	protein_coding
ENSG00000014641	MDH1	-1.98e-01	5.48e-01	protein_coding
ENSG00000022277	RTF2	1.81e-01	4.48e-01	protein_coding
ENSG00000141380	SS18	-1.35e-01	7.74e-01	protein_coding
ENSG00000112699	GMDS	-1.55e-02	9.70e-01	protein_coding
ENSG00000134108	ARL8B	-1.75e-01	7.00e-01	protein_coding
ENSG00000188321	ZNF559	-3.39e-01	4.63e-01	protein_coding
ENSG00000083817	ZNF416	2.01e-01	6.60e-01	protein_coding
ENSG00000126249	PDCD2L	1.09e-01	7.94e-01	protein_coding
ENSG00000159322	ADPGK	-2.70e-01	2.08e-01	protein_coding
ENSG00000106153	CHCHD2	-1.23e-01	5.08e-01	protein_coding
ENSG00000134109	EDEM1	-5.48e-02	9.21e-01	protein_coding
ENSG00000108771	DHX58	-4.08e-02	9.20e-01	protein_coding
ENSG00000277369	AC010654.1	-5.72e-01	1.48e-01	lncRNA
ENSG00000260898	ADPGK-AS1	-8.41e-02	8.94e-01	lncRNA
ENSG00000228506	AL513550.1	-8.22e-02	8.96e-01	lncRNA
ENSG00000158825	CDA	2.56e-01	2.31e-01	protein_coding
ENSG00000236830	CBR3-AS1	-7.82e-02	9.03e-01	lncRNA
ENSG00000125817	CENPB	1.99e-01	3.99e-01	protein_coding
ENSG00000159231	CBR3	-3.80e-03	9.94e-01	protein_coding
ENSG00000142197	DOP1B	4.33e-01	3.12e-01	protein_coding
ENSG00000100211	CBY1	-1.21e-02	9.77e-01	protein_coding
ENSG00000105220	GPI	3.93e-01	4.72e-03	protein_coding
ENSG00000274922	AL139384.1	-1.25e-01	8.37e-01	lncRNA
ENSG00000132436	FIGNL1	1.62e-01	7.79e-01	protein_coding
ENSG00000163875	MEAF6	1.43e-01	7.36e-01	protein_coding
ENSG00000156345	CDK20	-7.74e-02	8.88e-01	protein_coding
ENSG00000148700	ADD3	-2.92e-01	5.37e-01	protein_coding
ENSG00000228274	AL021707.2	-3.34e-02	9.59e-01	lncRNA
ENSG00000136840	ST6GALNAC4	2.73e-01	1.53e-01	protein_coding
ENSG00000152443	ZNF776	1.77e-01	7.54e-01	protein_coding
ENSG00000101294	HM13	1.16e-02	9.71e-01	protein_coding
ENSG00000183647	ZNF530	-2.85e-01	5.40e-01	protein_coding
ENSG00000142227	EMP3	-4.45e-02	8.75e-01	protein_coding
ENSG00000070269	TMEM260	3.53e-01	4.31e-01	protein_coding
ENSG00000160014	CALM3	1.12e-01	6.87e-01	protein_coding
ENSG00000275832	ARHGAP23	1.12e-01	7.72e-01	protein_coding
ENSG00000143951	WDPCP	-1.02e+00	4.84e-05	protein_coding
ENSG00000121417	ZNF211	-1.46e-01	8.00e-01	protein_coding
ENSG00000068650	ATP11A	-9.53e-02	7.95e-01	protein_coding
ENSG00000117242	PINK1-AS	4.02e-01	3.05e-01	lncRNA
ENSG00000134013	LOXL2	2.17e-01	4.07e-01	protein_coding
ENSG00000128731	HERC2	-3.07e-01	2.04e-01	protein_coding
ENSG00000213762	ZNF134	1.58e-01	7.83e-01	protein_coding
ENSG00000179041	RRS1	4.13e-01	4.99e-02	protein_coding
ENSG00000173575	CHD2	-6.74e-01	3.81e-03	protein_coding
ENSG00000177302	TOP3A	-1.00e-01	7.34e-01	protein_coding
ENSG00000197217	ENTPD4	-5.00e-01	7.64e-02	protein_coding
ENSG00000244038	DDOST	4.43e-02	8.60e-01	protein_coding
ENSG00000075131	TIPIN	-1.52e-01	7.51e-01	protein_coding
ENSG00000158828	PINK1	4.08e-01	1.51e-02	protein_coding
ENSG00000140474	ULK3	8.58e-02	8.05e-01	protein_coding
ENSG00000007541	PIGQ	3.67e-01	6.14e-02	protein_coding
ENSG00000185133	INPP5J	3.12e-01	2.67e-01	protein_coding
ENSG00000279765	AC013394.1	-1.94e-01	7.11e-01	protein_coding
ENSG00000104738	MCM4	2.07e-01	5.21e-01	protein_coding
ENSG00000272888	LINC01578	-5.77e-01	2.67e-02	lncRNA
ENSG00000262814	MRPL12	-7.52e-02	7.94e-01	protein_coding
ENSG00000147576	ADHFE1	1.16e-01	8.49e-01	protein_coding
ENSG00000154065	ANKRD29	-5.17e-02	9.38e-01	protein_coding
ENSG00000071564	TCF3	3.51e-01	8.58e-02	protein_coding
ENSG00000183048	SLC25A10	2.72e-01	1.48e-01	protein_coding
ENSG00000173141	MRPL57	-1.88e-01	4.41e-01	protein_coding
ENSG00000198721	ECI2	-6.13e-02	8.80e-01	protein_coding
ENSG00000101898	MCTS2P	-2.71e-01	5.79e-01	protein_coding
ENSG00000165480	SKA3	1.36e-01	8.10e-01	protein_coding
ENSG00000279879	AC091152.4	-3.44e-01	4.52e-01	TEC
ENSG00000148110	MFSD14B	5.88e-02	8.94e-01	protein_coding
ENSG00000180329	CCDC43	-3.29e-02	9.52e-01	protein_coding
ENSG00000165175	MID1IP1	1.62e-01	4.22e-01	protein_coding
ENSG00000104343	UBE2W	1.04e-01	8.67e-01	protein_coding
ENSG00000154889	MPPE1	-1.55e-01	6.64e-01	protein_coding
ENSG00000107104	KANK1	2.18e-01	4.20e-01	protein_coding
ENSG00000187866	FAM122A	1.37e-01	7.68e-01	protein_coding
ENSG00000218426	AL590867.2	-4.00e-01	3.68e-01	processed_pseudogene
ENSG00000107771	CCSER2	-4.58e-01	2.74e-01	protein_coding
ENSG00000171848	RRM2	4.77e-02	8.70e-01	protein_coding
ENSG00000157654	PALM2-AKAP2	5.83e-02	9.21e-01	protein_coding
ENSG00000205269	TMEM170B	-5.22e-02	9.36e-01	protein_coding
ENSG00000074356	NCBP3	-3.93e-02	9.44e-01	protein_coding
ENSG00000169085	VXN	-2.13e-02	9.74e-01	protein_coding
ENSG00000181915	ADO	-7.20e-02	8.76e-01	protein_coding
ENSG00000115241	PPM1G	2.86e-01	7.26e-02	protein_coding
ENSG00000170921	TANC2	6.10e-02	8.81e-01	protein_coding
ENSG00000130348	QRSL1	6.41e-02	9.21e-01	protein_coding
ENSG00000085760	MTIF2	-1.57e-01	7.54e-01	protein_coding
ENSG00000067082	KLF6	-5.95e-01	2.66e-03	protein_coding
ENSG00000059691	GATB	1.68e-01	5.08e-01	protein_coding
ENSG00000112739	PRPF4B	-9.36e-01	1.44e-03	protein_coding
ENSG00000167747	C19orf48	1.04e-02	9.77e-01	transcribed_unitary_pseudogene
ENSG00000131748	STARD3	-6.12e-03	9.86e-01	protein_coding
ENSG00000188517	COL25A1	-1.61e-01	7.66e-01	protein_coding
ENSG00000163877	SNIP1	-2.03e-01	5.86e-01	protein_coding
ENSG00000233421	LINC01783	-5.10e-01	1.60e-01	lncRNA
ENSG00000070423	RNF126	1.03e-01	7.26e-01	protein_coding
ENSG00000113368	LMNB1	2.93e-02	9.40e-01	protein_coding
ENSG00000219481	NBPF1	9.18e-02	8.46e-01	protein_coding
ENSG00000145626	UGT3A1	-8.15e-02	8.89e-01	protein_coding
ENSG00000187498	COL4A1	2.17e-01	5.59e-01	protein_coding
ENSG00000130816	DNMT1	2.13e-02	9.53e-01	protein_coding
ENSG00000117000	RLF	-5.56e-01	1.60e-01	protein_coding
ENSG00000169032	MAP2K1	1.57e-01	5.51e-01	protein_coding
ENSG00000137310	TCF19	3.21e-01	5.04e-02	protein_coding
ENSG00000137312	FLOT1	3.77e-02	9.00e-01	protein_coding
ENSG00000174446	SNAPC5	-1.03e-01	8.30e-01	protein_coding
ENSG00000258890	CEP95	1.22e-01	8.00e-01	protein_coding
ENSG00000235618	FAM21EP	3.74e-02	9.55e-01	transcribed_unprocessed_pseudogene
ENSG00000126267	COX6B1	-2.90e-01	9.62e-02	protein_coding
ENSG00000155849	ELMO1	-2.70e-02	9.69e-01	protein_coding
ENSG00000134871	COL4A2	3.42e-02	9.26e-01	protein_coding
ENSG00000221829	FANCG	9.81e-02	7.32e-01	protein_coding
ENSG00000184924	PTRHD1	-4.69e-01	1.13e-02	protein_coding
ENSG00000106948	AKNA	2.62e-01	4.42e-01	protein_coding
ENSG00000108854	SMURF2	-6.29e-01	7.83e-02	protein_coding
ENSG00000215908	CROCCP2	-4.04e-01	3.27e-01	transcribed_unprocessed_pseudogene
ENSG00000138092	CENPO	2.54e-01	2.32e-01	protein_coding
ENSG00000113716	HMGXB3	2.05e-01	3.58e-01	protein_coding
ENSG00000122026	RPL21	-4.35e-01	3.76e-02	protein_coding
ENSG00000155850	SLC26A2	-6.26e-01	1.00e-01	protein_coding
ENSG00000133398	MED10	7.65e-02	8.50e-01	protein_coding
ENSG00000164296	TIGD6	2.91e-01	5.48e-01	protein_coding
ENSG00000141404	GNAL	1.44e-01	6.75e-01	protein_coding
ENSG00000126746	ZNF384	1.35e-01	6.10e-01	protein_coding
ENSG00000010310	GIPR	-2.94e-01	5.37e-01	protein_coding
ENSG00000138119	MYOF	1.42e-01	5.17e-01	protein_coding
ENSG00000148154	UGCG	-5.62e-01	3.83e-02	protein_coding
ENSG00000150776	NKAPD1	-9.17e-02	8.71e-01	protein_coding
ENSG00000272501	AL662844.4	-3.94e-01	3.40e-01	lncRNA
ENSG00000266947	AC022916.1	-7.82e-02	9.01e-01	lncRNA
ENSG00000147526	TACC1	7.27e-02	8.76e-01	protein_coding
ENSG00000173926	MARCH3	4.18e-01	3.30e-01	protein_coding
ENSG00000149273	RPS3	1.32e-01	4.58e-01	protein_coding
ENSG00000150779	TIMM8B	-6.92e-01	3.93e-04	protein_coding
ENSG00000108654	DDX5	-1.97e-01	4.07e-01	protein_coding
ENSG00000206418	RAB12	-1.29e-01	7.76e-01	protein_coding
ENSG00000142168	SOD1	-1.36e-01	5.11e-01	protein_coding
ENSG00000184787	UBE2G2	1.09e-01	7.99e-01	protein_coding
ENSG00000138031	ADCY3	1.70e-01	5.48e-01	protein_coding
ENSG00000167695	FAM57A	-4.90e-02	9.19e-01	protein_coding
ENSG00000166750	SLFN5	-3.75e-01	2.08e-01	protein_coding
ENSG00000271936	AC012073.1	4.61e-01	2.62e-01	lncRNA
ENSG00000123191	ATP7B	-4.66e-01	2.00e-01	protein_coding
ENSG00000227467	LINC01537	-2.49e-01	6.28e-01	lncRNA
ENSG00000005801	ZNF195	-1.41e-01	7.92e-01	protein_coding
ENSG00000189229	AC069277.1	-2.04e-01	7.08e-01	lncRNA
ENSG00000166407	LMO1	-7.24e-02	9.11e-01	protein_coding
ENSG00000180198	RCC1	6.10e-02	8.26e-01	protein_coding
ENSG00000122550	KLHL7	-2.71e-01	5.31e-01	protein_coding
ENSG00000226085	UQCRFS1P1	3.35e-01	1.83e-01	processed_pseudogene
ENSG00000109756	RAPGEF2	-4.72e-01	2.63e-01	protein_coding
ENSG00000150768	DLAT	1.83e-01	5.07e-01	protein_coding
[truncated: 10,601 more rows]
