# Supplementary material for: Analysis of subcellular transcriptomes by RNA proximity labeling with Halo-seq
Source: Nucleic Acids Res. 2021 Dec 7;50(4):e24. doi: 10.1093/nar/gkab1185 (PMC8887463; doi:10.1093/nar/gkab1185)
Supplement: gkab1185_Supplemental_Files [file gkab1185_supplemental_files.zip › TableS2.txt]

ensembl_gene_id	Gene	log2FC	padj	gene_biotype
ENSG00000198888	MT-ND1	5.24e-02	9.79e-01	protein_coding
ENSG00000210112	MT-TM	7.84e-02	9.75e-01	Mt_tRNA
ENSG00000198763	MT-ND2	6.45e-02	9.74e-01	protein_coding
ENSG00000198804	MT-CO1	-2.53e-01	7.12e-01	protein_coding
ENSG00000210154	MT-TD	-2.18e-01	8.91e-01	Mt_tRNA
ENSG00000198712	MT-CO2	-2.85e-01	6.16e-01	protein_coding
ENSG00000228253	MT-ATP8	7.08e-02	9.77e-01	protein_coding
ENSG00000198899	MT-ATP6	-1.48e-02	9.93e-01	protein_coding
ENSG00000198938	MT-CO3	-2.27e-01	7.84e-01	protein_coding
ENSG00000198840	MT-ND3	-1.79e-01	9.12e-01	protein_coding
ENSG00000212907	MT-ND4L	-2.38e-02	9.91e-01	protein_coding
ENSG00000198886	MT-ND4	5.11e-02	9.81e-01	protein_coding
ENSG00000198786	MT-ND5	8.46e-02	9.70e-01	protein_coding
ENSG00000198695	MT-ND6	1.05e-01	9.62e-01	protein_coding
ENSG00000198727	MT-CYB	-1.67e-01	8.82e-01	protein_coding
ENSG00000205765	C5orf51	2.76e-01	8.01e-01	protein_coding
ENSG00000137275	RIPK1	5.89e-02	9.79e-01	protein_coding
ENSG00000272277	AL031963.3	-2.96e-01	6.86e-01	lncRNA
ENSG00000153404	PLEKHG4B	2.74e-01	8.15e-01	protein_coding
ENSG00000167193	CRK	-1.51e-02	9.93e-01	protein_coding
ENSG00000185340	GAS2L1	7.16e-02	9.41e-01	protein_coding
ENSG00000137806	NDUFAF1	5.05e-03	9.96e-01	protein_coding
ENSG00000107295	SH3GL2	-1.32e-01	8.99e-01	protein_coding
ENSG00000267740	AC024592.3	-5.35e-01	3.57e-01	protein_coding
ENSG00000174886	NDUFA11	-8.22e-01	7.66e-04	protein_coding
ENSG00000176595	KBTBD11	-3.09e-02	9.90e-01	protein_coding
ENSG00000164366	CCDC127	6.31e-02	9.70e-01	protein_coding
ENSG00000139684	ESD	-3.42e-01	4.28e-01	protein_coding
ENSG00000137815	RTF1	2.02e-01	8.97e-01	protein_coding
ENSG00000161082	CELF5	-1.81e-01	9.14e-01	protein_coding
ENSG00000139505	MTMR6	-3.71e-02	9.88e-01	protein_coding
ENSG00000137177	KIF13A	4.42e-01	4.00e-01	protein_coding
ENSG00000151876	FBXO4	-2.64e-01	7.29e-01	protein_coding
ENSG00000266441	AP005205.2	-1.09e+00	3.90e-03	lncRNA
ENSG00000256073	URB1-AS1	-1.37e-01	9.36e-01	lncRNA
ENSG00000119318	RAD23B	8.10e-02	9.16e-01	protein_coding
ENSG00000148229	POLE3	-1.69e-01	8.57e-01	protein_coding
ENSG00000157653	C9orf43	9.62e-02	9.66e-01	protein_coding
ENSG00000127528	KLF2	2.15e-01	8.51e-01	protein_coding
ENSG00000166912	MTMR10	-1.54e-01	9.17e-01	protein_coding
ENSG00000073578	SDHA	-2.83e-02	9.79e-01	protein_coding
ENSG00000184979	USP18	-1.20e-01	9.43e-01	protein_coding
ENSG00000137825	ITPKA	2.12e-01	7.52e-01	protein_coding
ENSG00000180011	ZADH2	-4.46e-01	8.47e-02	protein_coding
ENSG00000088756	ARHGAP28	8.04e-02	9.69e-01	protein_coding
ENSG00000167196	FBXO22	-1.31e-01	9.17e-01	protein_coding
ENSG00000198690	FAN1	-7.25e-02	9.72e-01	protein_coding
ENSG00000063438	AHRR	4.25e-01	5.92e-01	protein_coding
ENSG00000124813	RUNX2	7.05e-02	9.79e-01	protein_coding
ENSG00000169752	NRG4	4.03e-01	6.39e-01	protein_coding
ENSG00000248925	AC021087.1	-2.30e-01	8.74e-01	lncRNA
ENSG00000249915	PDCD6	-2.77e-01	5.25e-01	protein_coding
ENSG00000186687	LYRM7	-3.77e-01	6.69e-01	protein_coding
ENSG00000169567	HINT1	-1.04e+00	2.72e-05	protein_coding
ENSG00000065325	GLP2R	-8.35e-04	9.99e-01	protein_coding
ENSG00000166979	EVA1C	-7.99e-02	9.57e-01	protein_coding
ENSG00000196284	SUPT3H	-2.74e-01	5.38e-01	protein_coding
ENSG00000234602	MCIDAS	1.26e-01	9.27e-01	protein_coding
ENSG00000160284	SPATC1L	-9.08e-02	9.53e-01	protein_coding
ENSG00000261150	EPPK1	1.84e-01	9.10e-01	protein_coding
ENSG00000100299	ARSA	-1.24e-01	9.15e-01	protein_coding
ENSG00000100298	APOBEC3H	1.71e-01	9.26e-01	protein_coding
ENSG00000164078	MST1R	5.85e-01	1.98e-01	protein_coding
ENSG00000182208	MOB2	-9.24e-02	9.53e-01	protein_coding
ENSG00000103855	CD276	-2.38e-02	9.88e-01	protein_coding
ENSG00000113761	ZNF346	2.46e-01	6.54e-01	protein_coding
ENSG00000100280	AP1B1	1.01e-01	9.40e-01	protein_coding
ENSG00000186106	ANKRD46	-3.07e-01	7.52e-01	protein_coding
ENSG00000113407	TARS	1.95e-01	8.75e-01	protein_coding
ENSG00000164077	MON1A	1.04e-01	9.62e-01	protein_coding
ENSG00000172171	TEFM	1.91e-01	8.99e-01	protein_coding
ENSG00000152669	CCNO	-5.34e-02	9.73e-01	protein_coding
ENSG00000160256	FAM207A	-1.16e-01	9.51e-01	protein_coding
ENSG00000197417	SHPK	1.21e-01	9.38e-01	protein_coding
ENSG00000100307	CBX7	1.94e-01	8.01e-01	protein_coding
ENSG00000157500	APPL1	7.69e-02	9.67e-01	protein_coding
ENSG00000133027	PEMT	-3.26e-01	5.52e-01	protein_coding
ENSG00000167202	TBC1D2B	1.27e-01	9.14e-01	protein_coding
ENSG00000179981	TSHZ1	6.78e-03	9.97e-01	protein_coding
ENSG00000031823	RANBP3	2.05e-01	6.64e-01	protein_coding
ENSG00000280798	LINC00294	-9.38e-02	9.69e-01	lncRNA
ENSG00000176102	CSTF3	1.34e-01	9.03e-01	protein_coding
ENSG00000133706	LARS	2.50e-01	8.53e-01	protein_coding
ENSG00000073417	PDE8A	2.55e-01	6.80e-01	protein_coding
ENSG00000067248	DHX29	-8.53e-02	9.71e-01	protein_coding
ENSG00000198258	UBL5	-1.40e+00	1.26e-11	protein_coding
ENSG00000176148	TCP11L1	1.61e-01	8.76e-01	protein_coding
ENSG00000277287	AL109976.1	1.29e-01	9.53e-01	lncRNA
ENSG00000105650	PDE4C	2.56e-01	8.45e-01	protein_coding
ENSG00000156273	BACH1	-7.19e-02	9.77e-01	protein_coding
ENSG00000133816	MICAL2	3.14e-01	7.16e-01	protein_coding
ENSG00000114854	TNNC1	-4.55e-01	2.48e-01	protein_coding
ENSG00000150510	FAM124A	5.53e-02	9.69e-01	protein_coding
ENSG00000114270	COL7A1	-2.73e-03	9.98e-01	protein_coding
ENSG00000244754	N4BP2L2	-3.93e-01	4.94e-01	protein_coding
ENSG00000204564	C6orf136	-2.56e-01	4.25e-01	protein_coding
ENSG00000111981	ULBP1	2.72e-01	8.39e-01	protein_coding
ENSG00000154767	XPC	1.13e-01	9.16e-01	protein_coding
ENSG00000172936	MYD88	1.20e-01	9.20e-01	protein_coding
ENSG00000104231	ZFAND1	-2.15e-01	8.01e-01	protein_coding
ENSG00000270141	TERC	1.09e+00	5.10e-04	lncRNA
ENSG00000187650	VMAC	-6.06e-02	9.74e-01	protein_coding
ENSG00000166387	PPFIBP2	3.04e-01	7.43e-01	protein_coding
ENSG00000198792	TMEM184B	1.83e-01	7.28e-01	protein_coding
ENSG00000142623	PADI1	2.68e-01	7.59e-01	protein_coding
ENSG00000184378	ACTRT3	-1.36e-01	9.23e-01	protein_coding
ENSG00000014138	POLA2	1.60e-01	8.55e-01	protein_coding
ENSG00000167113	COQ4	-3.72e-01	1.42e-01	protein_coding
ENSG00000105519	CAPS	3.58e-01	6.13e-01	protein_coding
ENSG00000173960	UBXN2A	8.63e-02	9.64e-01	protein_coding
ENSG00000170860	LSM3	-7.82e-01	1.60e-02	protein_coding
ENSG00000168303	MPLKIP	-2.51e-01	8.38e-01	protein_coding
ENSG00000149798	CDC42EP2	-4.47e-02	9.79e-01	protein_coding
ENSG00000146085	MMUT	3.54e-02	9.90e-01	protein_coding
ENSG00000184908	CLCNKB	-2.28e-02	9.89e-01	protein_coding
ENSG00000167711	SERPINF2	-1.87e-01	8.91e-01	protein_coding
ENSG00000196689	TRPV1	2.72e-01	8.10e-01	protein_coding
ENSG00000138613	APH1B	3.98e-02	9.79e-01	protein_coding
ENSG00000173210	ABLIM3	-2.37e-01	8.66e-01	protein_coding
ENSG00000137274	BPHL	-6.57e-02	9.45e-01	protein_coding
ENSG00000186889	TMEM17	7.20e-02	9.77e-01	protein_coding
ENSG00000170876	TMEM43	2.22e-01	3.53e-01	protein_coding
ENSG00000131473	ACLY	1.41e-01	8.97e-01	protein_coding
ENSG00000141959	PFKL	1.78e-01	8.64e-01	protein_coding
ENSG00000130700	GATA5	2.34e-02	9.92e-01	protein_coding
ENSG00000204560	DHX16	2.52e-01	6.20e-01	protein_coding
ENSG00000126778	SIX1	9.08e-02	9.60e-01	protein_coding
ENSG00000101444	AHCY	-1.57e-01	8.88e-01	protein_coding
ENSG00000104442	ARMC1	-6.24e-02	9.71e-01	protein_coding
ENSG00000204316	MRPL38	-1.38e-01	8.93e-01	protein_coding
ENSG00000157510	AFAP1L1	9.98e-02	9.59e-01	protein_coding
ENSG00000160285	LSS	1.26e-01	9.45e-01	protein_coding
ENSG00000102606	ARHGEF7	4.08e-01	2.83e-01	protein_coding
ENSG00000140983	RHOT2	5.32e-01	4.37e-02	protein_coding
ENSG00000180611	MB21D2	-4.18e-01	2.67e-01	protein_coding
ENSG00000169609	C15orf40	-6.91e-01	4.66e-02	protein_coding
ENSG00000184545	DUSP8	2.20e-01	7.79e-01	protein_coding
ENSG00000134490	TMEM241	8.74e-02	9.50e-01	protein_coding
ENSG00000112576	CCND3	-1.44e-01	8.84e-01	protein_coding
ENSG00000169750	RAC3	-8.17e-02	9.69e-01	protein_coding
ENSG00000104998	IL27RA	-7.41e-03	9.93e-01	protein_coding
ENSG00000079785	DDX1	4.93e-02	9.84e-01	protein_coding
ENSG00000112902	SEMA5A	3.79e-01	3.91e-01	protein_coding
ENSG00000279602	AC109326.1	7.79e-01	3.17e-03	TEC
ENSG00000119684	MLH3	6.66e-02	9.77e-01	protein_coding
ENSG00000109861	CTSC	-1.42e-01	7.56e-01	protein_coding
ENSG00000125898	FAM110A	-1.03e-01	9.24e-01	protein_coding
ENSG00000035928	RFC1	1.80e-01	9.22e-01	protein_coding
ENSG00000011275	RNF216	1.78e-01	5.93e-01	protein_coding
ENSG00000100625	SIX4	2.04e-01	8.08e-01	protein_coding
ENSG00000103942	HOMER2	-4.26e-03	9.97e-01	protein_coding
ENSG00000188825	LINC00910	-2.22e-02	9.89e-01	lncRNA
ENSG00000077458	FAM76B	8.06e-01	6.26e-02	protein_coding
ENSG00000132429	POPDC3	-4.10e-01	5.52e-01	protein_coding
ENSG00000130312	MRPL34	-4.64e-01	1.23e-01	protein_coding
ENSG00000068028	RASSF1	-1.02e-01	9.37e-01	protein_coding
ENSG00000158122	PRXL2C	-1.76e-01	8.10e-01	protein_coding
ENSG00000180628	PCGF5	-2.57e-02	9.88e-01	protein_coding
ENSG00000088854	C20orf194	-1.08e-02	9.93e-01	protein_coding
ENSG00000153879	CEBPG	-1.46e-01	9.24e-01	protein_coding
ENSG00000102786	INTS6	1.14e+00	2.78e-03	protein_coding
ENSG00000141854	MISP3	-6.73e-02	9.71e-01	protein_coding
ENSG00000034693	PEX3	1.28e-01	9.37e-01	protein_coding
ENSG00000127220	ABHD8	1.93e-02	9.88e-01	protein_coding
ENSG00000198668	CALM1	-2.36e-01	5.23e-01	protein_coding
ENSG00000138801	PAPSS1	-1.74e-01	8.32e-01	protein_coding
ENSG00000145982	FARS2	-1.01e-01	9.56e-01	protein_coding
ENSG00000112276	BVES	-3.99e-01	5.17e-01	protein_coding
ENSG00000130311	DDA1	-2.44e-01	7.03e-01	protein_coding
ENSG00000001036	FUCA2	-8.00e-02	9.63e-01	protein_coding
ENSG00000188002	AC026412.1	1.79e-01	8.99e-01	transcribed_unprocessed_pseudogene
ENSG00000188878	FBF1	4.53e-01	6.33e-02	protein_coding
ENSG00000107890	ANKRD26	1.07e+00	9.54e-03	protein_coding
ENSG00000281358	RASSF1-AS1	-4.69e-01	4.05e-01	lncRNA
ENSG00000184009	ACTG1	-5.62e-02	9.54e-01	protein_coding
ENSG00000164048	ZNF589	3.13e-01	3.85e-01	protein_coding
ENSG00000074855	ANO8	3.26e-01	5.68e-01	protein_coding
ENSG00000145016	RUBCN	9.06e-02	9.27e-01	protein_coding
ENSG00000120533	ENY2	-4.97e-01	3.43e-01	protein_coding
ENSG00000085274	MYNN	-2.63e-01	8.11e-01	protein_coding
ENSG00000278053	DDX52	1.57e-01	9.30e-01	protein_coding
ENSG00000184060	ADAP2	9.87e-02	9.59e-01	protein_coding
ENSG00000168291	PDHB	-1.72e-01	8.53e-01	protein_coding
ENSG00000064726	BTBD1	-1.40e-01	8.87e-01	protein_coding
ENSG00000166037	CEP57	3.81e-01	5.81e-01	protein_coding
ENSG00000158985	CDC42SE2	-8.33e-02	9.66e-01	protein_coding
ENSG00000283050	GTF2IP12	2.51e-01	8.53e-01	transcribed_unprocessed_pseudogene
ENSG00000229848	AC139149.1	1.03e+00	6.96e-03	lncRNA
ENSG00000136813	ECPAS	1.80e-01	9.11e-01	protein_coding
ENSG00000165338	HECTD2	-4.04e-01	5.23e-01	protein_coding
ENSG00000141934	PLPP2	-2.93e-01	1.14e-01	protein_coding
ENSG00000169612	RAMAC	-3.48e-01	3.96e-01	protein_coding
ENSG00000185722	ANKFY1	1.61e-01	6.92e-01	protein_coding
ENSG00000164695	CHMP4C	-2.27e-01	8.18e-01	protein_coding
ENSG00000181856	SLC2A4	9.07e-02	9.63e-01	protein_coding
ENSG00000213889	PPM1N	-1.49e-01	9.05e-01	protein_coding
ENSG00000170899	GSTA4	-2.88e-01	7.14e-01	protein_coding
ENSG00000138688	KIAA1109	5.23e-01	4.59e-01	protein_coding
ENSG00000171451	DSEL	3.72e-02	9.88e-01	protein_coding
ENSG00000133101	CCNA1	5.74e-02	9.79e-01	protein_coding
ENSG00000122068	FYTTD1	1.42e-02	9.93e-01	protein_coding
ENSG00000172113	NME6	-4.96e-02	9.78e-01	protein_coding
ENSG00000065268	WDR18	-1.46e-01	9.33e-01	protein_coding
ENSG00000121775	TMEM39B	-7.80e-02	9.61e-01	protein_coding
ENSG00000205746	AC126755.1	2.94e-01	5.67e-01	transcribed_unprocessed_pseudogene
ENSG00000006047	YBX2	-1.56e-01	8.56e-01	protein_coding
ENSG00000130772	MED18	-3.44e-01	2.49e-01	protein_coding
ENSG00000167740	CYB5D2	-1.62e-01	7.75e-01	protein_coding
ENSG00000272872	AP000525.1	-2.59e-01	7.92e-01	lncRNA
ENSG00000159079	CFAP298	1.09e-01	9.28e-01	protein_coding
ENSG00000206195	DUXAP8	1.37e-01	8.69e-01	lncRNA
ENSG00000138621	PPCDC	-3.91e-01	4.77e-01	protein_coding
ENSG00000197587	DMBX1	2.42e-01	8.08e-01	protein_coding
ENSG00000078674	PCM1	2.20e-01	8.83e-01	protein_coding
ENSG00000087995	METTL2A	-1.17e-01	9.24e-01	protein_coding
ENSG00000126777	KTN1	-7.72e-02	9.71e-01	protein_coding
ENSG00000214595	EML6	3.15e-01	7.30e-01	protein_coding
ENSG00000167130	DOLPP1	2.54e-02	9.90e-01	protein_coding
ENSG00000142949	PTPRF	2.73e-01	4.72e-01	protein_coding
ENSG00000134508	CABLES1	3.96e-02	9.82e-01	protein_coding
ENSG00000020426	MNAT1	-3.98e-01	4.75e-01	protein_coding
ENSG00000005007	UPF1	2.70e-01	3.76e-01	protein_coding
ENSG00000276529	AP001505.1	-3.67e-01	6.77e-01	lncRNA
ENSG00000213463	SYNJ2BP	-3.23e-01	2.86e-01	protein_coding
ENSG00000121774	KHDRBS1	-8.04e-02	9.48e-01	protein_coding
ENSG00000105497	ZNF175	-1.47e-02	9.94e-01	protein_coding
ENSG00000185519	FAM131C	-1.41e-01	8.98e-01	protein_coding
ENSG00000133983	COX16	-8.11e-01	3.71e-02	protein_coding
ENSG00000253352	TUG1	7.77e-03	9.96e-01	protein_coding
ENSG00000140545	MFGE8	-2.29e-02	9.90e-01	protein_coding
ENSG00000166483	WEE1	2.09e-02	9.82e-01	protein_coding
ENSG00000124523	SIRT5	-2.55e-01	6.19e-01	protein_coding
ENSG00000125744	RTN2	-1.39e-01	8.97e-01	protein_coding
ENSG00000007312	CD79B	1.31e-01	9.46e-01	protein_coding
ENSG00000266962	AC067852.2	1.92e-01	7.74e-01	lncRNA
ENSG00000197724	PHF2	-1.60e-02	9.91e-01	protein_coding
ENSG00000159216	RUNX1	1.37e-01	8.99e-01	protein_coding
ENSG00000090097	PCBP4	8.12e-03	9.94e-01	protein_coding
ENSG00000006327	TNFRSF12A	-1.75e-01	9.09e-01	protein_coding
ENSG00000126814	TRMT5	-5.49e-03	9.97e-01	protein_coding
ENSG00000206262	FOXL2NB	1.74e-01	8.66e-01	protein_coding
ENSG00000108786	HSD17B1	1.41e-01	9.43e-01	protein_coding
ENSG00000261071	AL441883.1	-1.65e-01	8.73e-01	lncRNA
ENSG00000277496	AL357033.4	4.78e-02	9.79e-01	lncRNA
ENSG00000167046	AL357033.1	5.80e-01	3.23e-01	lncRNA
ENSG00000276317	AL357033.3	-1.31e-02	9.93e-01	lncRNA
ENSG00000232803	SLCO4A1-AS1	-3.30e-01	7.40e-01	lncRNA
ENSG00000101361	NOP56	3.73e-01	5.84e-01	protein_coding
ENSG00000163602	RYBP	4.68e-02	9.84e-01	protein_coding
ENSG00000068120	COASY	-9.68e-02	8.71e-01	protein_coding
ENSG00000152520	PAN3	-2.25e-01	7.49e-01	protein_coding
ENSG00000136213	CHST12	-9.47e-02	9.24e-01	protein_coding
ENSG00000111845	PAK1IP1	-9.03e-02	9.69e-01	protein_coding
ENSG00000175600	SUGCT	-4.38e-01	5.26e-01	protein_coding
ENSG00000269388	AC018755.3	-1.66e-02	9.93e-01	transcribed_processed_pseudogene
ENSG00000265681	RPL17	-6.46e-01	2.12e-02	protein_coding
ENSG00000112146	FBXO9	-5.12e-02	9.70e-01	protein_coding
ENSG00000164074	ABHD18	6.06e-01	2.07e-01	protein_coding
ENSG00000101187	SLCO4A1	1.07e-01	8.53e-01	protein_coding
ENSG00000072954	TMEM38A	-2.22e-01	6.45e-01	protein_coding
ENSG00000184730	APOBR	2.19e-01	8.89e-01	protein_coding
ENSG00000120708	TGFBI	-9.53e-02	9.45e-01	protein_coding
ENSG00000163026	WDCP	-8.26e-02	9.67e-01	protein_coding
ENSG00000111802	TDP2	7.32e-02	9.70e-01	protein_coding
ENSG00000166734	CASC4	-2.25e-02	9.91e-01	protein_coding
ENSG00000112851	ERBIN	9.41e-01	2.37e-03	protein_coding
ENSG00000132386	SERPINF1	3.75e-01	5.81e-01	protein_coding
ENSG00000242612	DECR2	-1.67e-01	8.70e-01	protein_coding
ENSG00000169668	BCRP2	4.42e-01	5.76e-01	transcribed_unprocessed_pseudogene
ENSG00000177576	C18orf32	-4.59e-01	3.81e-01	protein_coding
ENSG00000139974	SLC38A6	-9.06e-02	9.67e-01	protein_coding
ENSG00000108784	NAGLU	1.44e-01	8.64e-01	protein_coding
ENSG00000105556	MIER2	-6.82e-02	9.39e-01	protein_coding
ENSG00000166938	DIS3L	2.69e-01	7.05e-01	protein_coding
ENSG00000128881	TTBK2	1.49e-01	8.84e-01	protein_coding
ENSG00000068971	PPP2R5B	1.43e-02	9.92e-01	protein_coding
ENSG00000104388	RAB2A	-1.82e-01	8.50e-01	protein_coding
ENSG00000108443	RPS6KB1	2.49e-01	8.45e-01	protein_coding
ENSG00000135334	AKIRIN2	-2.35e-01	5.37e-01	protein_coding
ENSG00000070526	ST6GALNAC1	-2.44e-01	8.53e-01	protein_coding
ENSG00000174353	STAG3L3	8.94e-01	2.97e-04	transcribed_unprocessed_pseudogene
ENSG00000139496	NUP58	2.42e-01	7.30e-01	protein_coding
ENSG00000156482	RPL30	-1.22e+00	5.19e-08	protein_coding
ENSG00000136826	KLF4	2.31e-01	6.64e-01	protein_coding
ENSG00000147459	DOCK5	4.39e-01	3.46e-01	protein_coding
ENSG00000229018	PMS2P7	6.56e-01	1.32e-01	unprocessed_pseudogene
ENSG00000099991	CABIN1	2.59e-01	4.29e-01	protein_coding
ENSG00000254996	ANKHD1-EIF4EBP3	1.72e-01	9.18e-01	protein_coding
ENSG00000114786	ABHD14A-ACY1	7.72e-01	9.33e-02	protein_coding
ENSG00000163513	TGFBR2	-4.04e-02	9.71e-01	protein_coding
ENSG00000107882	SUFU	-4.40e-02	9.69e-01	protein_coding
ENSG00000112144	ICK	4.05e-03	9.97e-01	protein_coding
ENSG00000261706	LINC00165	-2.73e-02	9.91e-01	lncRNA
ENSG00000142619	PADI3	-5.41e-02	9.67e-01	protein_coding
ENSG00000183963	SMTN	3.06e-01	3.75e-01	protein_coding
ENSG00000251322	SHANK3	1.41e-01	9.40e-01	protein_coding
ENSG00000181404	WASHC1	7.03e-02	9.70e-01	protein_coding
ENSG00000112679	DUSP22	-2.58e-01	6.36e-01	protein_coding
ENSG00000189050	RNFT1	1.12e-01	9.43e-01	protein_coding
ENSG00000137267	TUBB2A	4.13e-02	9.88e-01	protein_coding
ENSG00000275874	PICSAR	-4.32e-01	3.17e-01	lncRNA
ENSG00000133302	SLF1	-4.53e-01	1.75e-01	protein_coding
ENSG00000103202	NME4	-3.59e-01	1.09e-01	protein_coding
ENSG00000214944	ARHGEF28	-5.95e-03	9.97e-01	protein_coding
ENSG00000111843	TMEM14C	-6.08e-01	1.67e-01	protein_coding
ENSG00000248487	ABHD14A	-2.44e-01	6.30e-01	protein_coding
ENSG00000235944	ZNF815P	8.20e-02	9.70e-01	transcribed_unprocessed_pseudogene
ENSG00000175471	MCTP1	2.24e-01	8.83e-01	protein_coding
ENSG00000013306	SLC25A39	-9.41e-02	9.57e-01	protein_coding
ENSG00000235374	SSR4P1	-9.57e-02	9.59e-01	transcribed_processed_pseudogene
ENSG00000106003	LFNG	3.69e-02	9.83e-01	protein_coding
ENSG00000124177	CHD6	-1.81e-01	8.69e-01	protein_coding
ENSG00000114779	ABHD14B	-1.36e-01	7.43e-01	protein_coding
ENSG00000132561	MATN2	5.56e-01	4.03e-01	protein_coding
ENSG00000197381	ADARB1	3.77e-01	5.45e-01	protein_coding
ENSG00000100311	PDGFB	-1.22e-01	9.06e-01	protein_coding
ENSG00000081386	ZNF510	-1.57e-01	9.37e-01	protein_coding
ENSG00000101367	MAPRE1	-7.06e-02	9.57e-01	protein_coding
ENSG00000225465	RFPL1S	1.81e-01	8.67e-01	lncRNA
ENSG00000010322	NISCH	3.48e-01	1.99e-01	protein_coding
ENSG00000127445	PIN1	-3.62e-01	5.03e-01	protein_coding
ENSG00000198718	TOGARAM1	5.75e-01	1.52e-01	protein_coding
ENSG00000265933	LINC00668	-2.26e-01	6.75e-01	lncRNA
ENSG00000100285	NEFH	1.37e-01	9.18e-01	protein_coding
ENSG00000171421	MRPL36	-6.28e-01	4.59e-02	protein_coding
ENSG00000179454	KLHL28	2.32e-01	8.60e-01	protein_coding
ENSG00000182534	MXRA7	-1.15e-01	9.24e-01	protein_coding
ENSG00000142627	EPHA2	3.94e-01	5.03e-02	protein_coding
ENSG00000149743	TRPT1	-4.57e-01	1.65e-01	protein_coding
ENSG00000156011	PSD3	-1.13e+00	6.58e-04	protein_coding
ENSG00000168062	BATF2	-3.80e-01	5.48e-01	protein_coding
ENSG00000099917	MED15	1.15e-01	8.73e-01	protein_coding
ENSG00000047056	WDR37	-2.95e-02	9.83e-01	protein_coding
ENSG00000008853	RHOBTB2	2.52e-01	3.10e-01	protein_coding
ENSG00000178031	ADAMTSL1	8.50e-02	9.64e-01	protein_coding
ENSG00000186073	C15orf41	5.17e-01	7.82e-02	protein_coding
ENSG00000179051	RCC2	2.67e-02	9.74e-01	protein_coding
ENSG00000205268	PDE7A	-6.14e-02	9.67e-01	protein_coding
ENSG00000120889	TNFRSF10B	2.14e-01	5.54e-01	protein_coding
ENSG00000155229	MMS19	9.51e-02	9.50e-01	protein_coding
ENSG00000106689	LHX2	-4.81e-02	9.72e-01	protein_coding
ENSG00000142961	MOB3C	-2.72e-01	4.77e-01	protein_coding
ENSG00000043514	TRIT1	-6.33e-02	9.69e-01	protein_coding
ENSG00000160867	FGFR4	1.44e-01	9.35e-01	protein_coding
ENSG00000180229	HERC2P3	5.72e-01	3.08e-02	transcribed_unprocessed_pseudogene
ENSG00000273387	AC005005.3	3.09e-01	7.45e-01	lncRNA
ENSG00000278920	AC005005.4	7.85e-01	6.99e-02	lncRNA
ENSG00000131899	LLGL1	9.44e-02	9.37e-01	protein_coding
ENSG00000103145	HCFC1R1	-3.87e-01	1.67e-01	protein_coding
ENSG00000131503	ANKHD1	2.68e-01	7.53e-01	protein_coding
ENSG00000066855	MTFR1	-1.82e-01	7.07e-01	protein_coding
ENSG00000133111	RFXAP	1.04e-01	9.66e-01	protein_coding
ENSG00000177731	FLII	2.37e-01	6.45e-01	protein_coding
ENSG00000185049	NELFA	6.02e-02	9.66e-01	protein_coding
ENSG00000256116	AP001453.1	-1.16e-01	9.63e-01	lncRNA
ENSG00000149761	NUDT22	-3.90e-01	1.15e-01	protein_coding
ENSG00000112304	ACOT13	-4.52e-01	2.13e-01	protein_coding
ENSG00000141858	SAMD1	-6.90e-02	9.25e-01	protein_coding
ENSG00000104833	TUBB4A	6.03e-02	9.74e-01	protein_coding
ENSG00000111181	SLC6A12	4.69e-01	5.54e-01	protein_coding
ENSG00000180822	PSMG4	-7.25e-01	3.76e-02	protein_coding
ENSG00000196597	ZNF782	8.46e-01	9.04e-02	protein_coding
ENSG00000079277	MKNK1	-5.52e-02	9.63e-01	protein_coding
ENSG00000213523	SRA1	-3.51e-01	5.40e-01	protein_coding
ENSG00000144736	SHQ1	-3.89e-01	1.16e-01	protein_coding
ENSG00000112308	C6orf62	3.84e-02	9.83e-01	protein_coding
ENSG00000110025	SNX15	-3.34e-02	9.78e-01	protein_coding
ENSG00000111644	ACRBP	2.73e-01	7.84e-01	protein_coding
ENSG00000261971	MMP25-AS1	2.19e-01	7.51e-01	lncRNA
ENSG00000110011	DNAJC4	-3.21e-01	2.42e-01	protein_coding
ENSG00000221869	CEBPD	-1.37e-01	9.17e-01	protein_coding
ENSG00000132109	TRIM21	-6.82e-02	9.71e-01	protein_coding
ENSG00000131480	AOC2	9.27e-02	9.67e-01	protein_coding
ENSG00000213465	ARL2	-4.19e-01	9.20e-02	protein_coding
ENSG00000173402	DAG1	7.83e-02	9.12e-01	protein_coding
ENSG00000167173	C15orf39	4.59e-03	9.96e-01	protein_coding
ENSG00000131652	THOC6	-1.58e-02	9.93e-01	protein_coding
ENSG00000141524	TMC6	-1.04e-01	9.29e-01	protein_coding
ENSG00000180884	ZNF792	-7.38e-02	9.69e-01	protein_coding
ENSG00000166411	IDH3A	-1.45e-01	8.66e-01	protein_coding
ENSG00000175906	ARL4D	-2.39e-01	7.75e-01	protein_coding
ENSG00000168301	KCTD6	-4.32e-01	3.98e-01	protein_coding
ENSG00000115257	PCSK4	1.03e-01	9.61e-01	protein_coding
ENSG00000073849	ST6GAL1	-2.29e-01	8.44e-01	protein_coding
ENSG00000007237	GAS7	-6.95e-02	9.77e-01	protein_coding
ENSG00000164506	STXBP5	1.58e-01	8.99e-01	protein_coding
ENSG00000198853	RUSC2	1.33e-01	8.74e-01	protein_coding
ENSG00000042753	AP2S1	-4.72e-01	2.89e-01	protein_coding
ENSG00000105677	TMEM147	-4.34e-01	2.99e-01	protein_coding
ENSG00000186615	KTN1-AS1	-4.05e-01	3.27e-01	lncRNA
ENSG00000167114	SLC27A4	2.08e-01	7.99e-01	protein_coding
ENSG00000137266	SLC22A23	2.65e-01	3.87e-01	protein_coding
ENSG00000236144	TMEM147-AS1	7.06e-02	9.62e-01	lncRNA
ENSG00000250722	SELENOP	-1.19e+00	3.17e-07	protein_coding
ENSG00000151366	NDUFC2	-5.95e-01	3.53e-02	protein_coding
ENSG00000188039	NWD1	2.01e-01	8.67e-01	protein_coding
ENSG00000184831	APOO	-4.29e-01	1.35e-01	protein_coding
ENSG00000197702	PARVA	-6.04e-02	9.65e-01	protein_coding
ENSG00000099994	SUSD2	6.29e-02	9.78e-01	protein_coding
ENSG00000078687	TNRC6C	6.56e-01	2.44e-01	protein_coding
ENSG00000243989	ACY1	-1.59e-01	8.43e-01	protein_coding
ENSG00000140548	ZNF710	4.86e-02	9.69e-01	protein_coding
ENSG00000151364	KCTD14	-1.48e-01	8.85e-01	protein_coding
ENSG00000259291	ZNF710-AS1	-6.29e-02	9.80e-01	lncRNA
ENSG00000164620	RELL2	2.84e-01	4.13e-01	protein_coding
ENSG00000182185	RAD51B	-2.18e-01	7.32e-01	protein_coding
ENSG00000264230	ANXA8L1	-3.96e-02	9.87e-01	protein_coding
ENSG00000125818	PSMF1	-1.90e-01	7.59e-01	protein_coding
ENSG00000122378	PRXL2A	-3.78e-02	9.77e-01	protein_coding
ENSG00000154328	NEIL2	3.95e-02	9.83e-01	protein_coding
ENSG00000164023	SGMS2	4.87e-01	4.43e-01	protein_coding
ENSG00000250786	SNHG18	-4.16e-01	5.08e-01	lncRNA
ENSG00000225921	NOL7	-6.33e-02	9.67e-01	protein_coding
ENSG00000185736	ADARB2	3.37e-01	2.24e-01	protein_coding
ENSG00000128973	CLN6	3.27e-02	9.83e-01	protein_coding
ENSG00000260257	AL035071.1	1.23e-01	9.57e-01	lncRNA
ENSG00000154822	PLCL2	1.62e-01	9.25e-01	protein_coding
ENSG00000115128	SF3B6	-6.66e-01	6.76e-02	protein_coding
ENSG00000182310	SPACA6	7.70e-03	9.95e-01	protein_coding
ENSG00000129038	LOXL1	1.55e-01	8.97e-01	protein_coding
ENSG00000145494	NDUFS6	-3.35e-01	4.43e-01	protein_coding
ENSG00000170348	TMED10	-9.56e-02	8.76e-01	protein_coding
ENSG00000155016	CYP2U1	1.37e-02	9.93e-01	protein_coding
ENSG00000261801	LOXL1-AS1	-3.11e-01	7.53e-01	lncRNA
ENSG00000138835	RGS3	2.28e-01	7.49e-01	protein_coding
ENSG00000010017	RANBP9	-2.19e-01	8.44e-01	protein_coding
ENSG00000132383	RPA1	3.09e-02	9.82e-01	protein_coding
ENSG00000122674	CCZ1	-1.57e-01	7.48e-01	protein_coding
ENSG00000129007	CALML4	1.47e-01	9.44e-01	protein_coding
ENSG00000253187	HOXA10-AS	6.44e-02	9.69e-01	lncRNA
ENSG00000136425	CIB2	-2.71e-01	4.92e-01	protein_coding
ENSG00000197948	FCHSD1	5.12e-01	6.26e-02	protein_coding
ENSG00000253293	HOXA10	-8.08e-02	9.61e-01	protein_coding
ENSG00000119638	NEK9	7.31e-02	9.65e-01	protein_coding
ENSG00000092201	SUPT16H	1.57e-01	9.37e-01	protein_coding
ENSG00000116731	PRDM2	1.94e-02	9.92e-01	protein_coding
ENSG00000119938	PPP1R3C	-9.11e-02	9.47e-01	protein_coding
ENSG00000186532	SMYD4	4.78e-01	2.89e-02	protein_coding
ENSG00000115504	EHBP1	1.35e-01	8.66e-01	protein_coding
ENSG00000106009	BRAT1	1.07e-01	9.53e-01	protein_coding
ENSG00000119640	ACYP1	-5.90e-01	9.59e-02	protein_coding
ENSG00000166479	TMX3	3.67e-01	6.69e-01	protein_coding
ENSG00000119703	ZC2HC1C	8.92e-02	9.69e-01	protein_coding
ENSG00000103269	RHBDL1	-1.21e-01	9.41e-01	protein_coding
ENSG00000142632	ARHGEF19	-6.42e-02	9.66e-01	protein_coding
ENSG00000179134	SAMD4B	-1.22e-01	9.12e-01	protein_coding
ENSG00000137094	DNAJB5	-7.75e-02	9.69e-01	protein_coding
ENSG00000245958	AC093752.1	-1.40e-01	9.11e-01	transcribed_unprocessed_pseudogene
ENSG00000129562	DAD1	-5.97e-01	7.76e-02	protein_coding
ENSG00000011376	LARS2	2.18e-01	6.43e-01	protein_coding
ENSG00000172890	NADSYN1	5.83e-01	1.95e-02	protein_coding
ENSG00000227354	RBM26-AS1	4.26e-01	4.85e-01	lncRNA
ENSG00000234769	WASH4P	2.65e-01	7.96e-01	unprocessed_pseudogene
ENSG00000033800	PIAS1	3.02e-01	7.16e-01	protein_coding
ENSG00000184441	AP001062.1	1.83e-01	9.00e-01	lncRNA
ENSG00000148175	STOM	-3.03e-02	9.88e-01	protein_coding
ENSG00000137656	BUD13	5.52e-02	9.69e-01	protein_coding
ENSG00000160007	ARHGAP35	1.94e-01	8.99e-01	protein_coding
ENSG00000105088	OLFM2	-3.07e-01	5.54e-01	protein_coding
ENSG00000139746	RBM26	4.37e-01	4.13e-01	protein_coding
ENSG00000099622	CIRBP	-1.30e-01	6.40e-01	protein_coding
ENSG00000168917	SLC35G2	4.38e-02	9.88e-01	protein_coding
ENSG00000136143	SUCLA2	4.84e-01	3.51e-01	protein_coding
ENSG00000105877	DNAH11	2.41e-01	8.69e-01	protein_coding
ENSG00000140526	ABHD2	-7.68e-02	9.51e-01	protein_coding
ENSG00000239213	NCK1-DT	-1.42e-01	9.22e-01	lncRNA
ENSG00000160226	CFAP410	-4.31e-02	9.83e-01	protein_coding
ENSG00000110696	C11orf58	6.61e-02	9.74e-01	protein_coding
ENSG00000145555	MYO10	2.71e-01	7.87e-01	protein_coding
ENSG00000039123	MTREX	3.81e-02	9.88e-01	protein_coding
ENSG00000141655	TNFRSF11A	5.37e-02	9.79e-01	protein_coding
ENSG00000147601	TERF1	6.51e-02	9.73e-01	protein_coding
ENSG00000072062	PRKACA	-6.10e-02	9.46e-01	protein_coding
ENSG00000204176	SYT15	1.63e-01	9.34e-01	protein_coding
ENSG00000166002	SMCO4	-3.93e-01	4.17e-01	protein_coding
ENSG00000169738	DCXR	-3.42e-01	5.36e-01	protein_coding
ENSG00000136159	NUDT15	-1.97e-01	7.96e-01	protein_coding
ENSG00000164764	SBSPON	1.97e-03	9.99e-01	protein_coding
ENSG00000067113	PLPP1	-2.30e-01	7.05e-01	protein_coding
ENSG00000229212	AC044860.1	8.43e-01	3.27e-02	transcribed_unprocessed_pseudogene
ENSG00000078747	ITCH	6.60e-02	9.69e-01	protein_coding
ENSG00000231187	AL356056.2	1.77e-01	9.24e-01	lncRNA
ENSG00000006712	PAF1	1.59e-01	7.25e-01	protein_coding
ENSG00000198924	DCLRE1A	1.62e-01	9.35e-01	protein_coding
ENSG00000161980	POLR3K	-4.92e-01	1.89e-01	protein_coding
ENSG00000137770	CTDSPL2	6.32e-01	6.33e-02	protein_coding
ENSG00000133789	SWAP70	2.60e-01	8.44e-01	protein_coding
ENSG00000006007	GDE1	-1.57e-01	7.53e-01	protein_coding
ENSG00000172037	LAMB2	7.88e-02	9.69e-01	protein_coding
ENSG00000124299	PEPD	-1.98e-02	9.92e-01	protein_coding
ENSG00000181031	RPH3AL	2.31e-01	7.88e-01	protein_coding
ENSG00000179523	EIF3J-DT	9.54e-02	9.67e-01	lncRNA
ENSG00000100316	RPL3	-2.87e-01	1.63e-01	protein_coding
ENSG00000161981	SNRNP25	-4.60e-01	3.12e-01	protein_coding
ENSG00000175110	MRPS22	-9.76e-02	9.45e-01	protein_coding
ENSG00000114491	UMPS	-2.85e-01	7.87e-01	protein_coding
ENSG00000182575	NXPH3	1.49e-01	9.35e-01	protein_coding
ENSG00000164649	CDCA7L	6.46e-02	9.66e-01	protein_coding
ENSG00000093009	CDC45	4.20e-02	9.82e-01	protein_coding
ENSG00000138735	PDE5A	2.18e-01	8.87e-01	protein_coding
ENSG00000074964	ARHGEF10L	2.07e-01	7.53e-01	protein_coding
ENSG00000182087	TMEM259	3.12e-01	2.97e-01	protein_coding
ENSG00000184432	COPB2	3.22e-02	9.90e-01	protein_coding
ENSG00000278311	GGNBP2	7.83e-01	9.57e-02	protein_coding
ENSG00000146872	TLK2	2.27e-01	8.33e-01	protein_coding
ENSG00000283633	AP000547.3	-5.76e-02	9.79e-01	lncRNA
ENSG00000100439	ABHD4	-5.00e-02	9.66e-01	protein_coding
ENSG00000267493	CIRBP-AS1	-1.30e-01	9.48e-01	lncRNA
ENSG00000175147	TMEM51-AS1	2.02e-01	8.99e-01	lncRNA
ENSG00000254681	PKD1P5	1.34e+00	2.11e-05	transcribed_unprocessed_pseudogene
ENSG00000118363	SPCS2	-1.72e-01	7.60e-01	protein_coding
ENSG00000189337	KAZN	-3.27e-01	7.07e-01	protein_coding
ENSG00000164073	MFSD8	4.26e-01	5.97e-01	protein_coding
ENSG00000151332	MBIP	-5.00e-02	9.82e-01	protein_coding
ENSG00000165914	TTC7B	2.21e-01	6.81e-01	protein_coding
ENSG00000260394	Z92544.1	-2.28e-01	8.77e-01	lncRNA
ENSG00000157538	VPS26C	-1.47e-02	9.92e-01	protein_coding
ENSG00000164061	BSN	2.19e-01	8.87e-01	protein_coding
ENSG00000233024	NPIPA9	2.61e-01	8.42e-01	protein_coding
ENSG00000163629	PTPN13	5.31e-01	2.52e-01	protein_coding
ENSG00000204315	FKBPL	-2.84e-01	5.87e-01	protein_coding
ENSG00000171316	CHD7	-1.15e-01	8.07e-01	protein_coding
ENSG00000149150	SLC43A1	3.26e-01	2.43e-01	protein_coding
ENSG00000115129	TP53I3	-2.04e-01	8.75e-01	protein_coding
ENSG00000196312	MFSD14C	6.48e-01	6.53e-02	transcribed_unprocessed_pseudogene
ENSG00000120697	ALG5	5.27e-02	9.71e-01	protein_coding
ENSG00000117984	CTSD	-6.76e-02	9.22e-01	protein_coding
ENSG00000244731	C4A	-2.28e-01	8.67e-01	protein_coding
ENSG00000165475	CRYL1	-1.69e-01	7.63e-01	protein_coding
ENSG00000102710	SUPT20H	6.12e-02	9.74e-01	protein_coding
ENSG00000263327	TAPT1-AS1	2.90e-01	7.75e-01	lncRNA
ENSG00000038532	CLEC16A	-9.13e-02	9.24e-01	protein_coding
ENSG00000219626	FAM228B	4.45e-03	9.97e-01	protein_coding
ENSG00000114200	BCHE	-1.53e-01	9.17e-01	protein_coding
ENSG00000171729	TMEM51	-1.32e-02	9.92e-01	protein_coding
ENSG00000181481	RNF135	-3.25e-02	9.86e-01	protein_coding
ENSG00000101911	PRPS2	-1.15e-01	8.90e-01	protein_coding
ENSG00000169762	TAPT1	2.87e-01	6.90e-01	protein_coding
ENSG00000141664	ZCCHC2	1.56e-01	9.17e-01	protein_coding
ENSG00000204348	DXO	1.25e-01	8.94e-01	protein_coding
ENSG00000196182	STK40	1.17e-01	9.37e-01	protein_coding
ENSG00000258388	PPT2-EGFL8	1.11e-01	9.63e-01	protein_coding
ENSG00000108523	RNF167	-1.84e-01	5.37e-01	protein_coding
ENSG00000182093	WRB	-1.40e-01	9.22e-01	protein_coding
ENSG00000285085	AL662884.4	1.18e-01	9.59e-01	protein_coding
ENSG00000101849	TBL1X	1.58e-01	8.58e-01	protein_coding
ENSG00000266340	AC138207.7	8.80e-02	9.71e-01	lncRNA
ENSG00000204177	BMS1P1	1.01e+00	1.88e-03	transcribed_unprocessed_pseudogene
ENSG00000267809	NDUFV2P1	-2.73e-01	7.13e-01	processed_pseudogene
ENSG00000086712	TXLNG	7.54e-02	9.77e-01	protein_coding
ENSG00000217128	FNIP1	7.51e-01	3.06e-02	protein_coding
ENSG00000103227	LMF1	8.63e-03	9.94e-01	protein_coding
ENSG00000125753	VASP	6.02e-02	9.75e-01	protein_coding
ENSG00000270177	AC104109.2	1.66e-01	9.18e-01	lncRNA
ENSG00000115204	MPV17	-3.09e-01	7.24e-02	protein_coding
ENSG00000105011	ASF1B	-2.50e-01	6.06e-01	protein_coding
ENSG00000102054	RBBP7	-6.34e-02	9.54e-01	protein_coding
ENSG00000106853	PTGR1	-2.13e-01	6.20e-01	protein_coding
ENSG00000124440	HIF3A	-1.17e-01	9.63e-01	protein_coding
ENSG00000064932	SBNO2	1.80e-01	6.32e-01	protein_coding
ENSG00000111880	RNGTT	-1.47e-01	9.04e-01	protein_coding
ENSG00000108528	SLC25A11	-2.23e-01	8.07e-01	protein_coding
ENSG00000083223	TUT7	7.83e-01	9.67e-02	protein_coding
ENSG00000110195	FOLR1	-2.18e-01	3.47e-01	protein_coding
ENSG00000109917	ZPR1	1.02e-01	9.53e-01	protein_coding
ENSG00000070061	ELP1	1.49e-02	9.93e-01	protein_coding
ENSG00000221988	PPT2	-1.53e-01	8.10e-01	protein_coding
ENSG00000223802	CERS1	2.19e-01	7.99e-01	protein_coding
ENSG00000119383	PTPA	-5.67e-02	9.76e-01	protein_coding
ENSG00000133884	DPF2	-1.23e-02	9.91e-01	protein_coding
ENSG00000174384	PMS2P6	-4.31e-01	3.91e-01	unprocessed_pseudogene
ENSG00000187098	MITF	-4.57e-02	9.85e-01	protein_coding
ENSG00000167118	URM1	-2.06e-01	8.73e-01	protein_coding
ENSG00000168061	SAC3D1	6.78e-02	9.52e-01	protein_coding
ENSG00000130283	GDF1	1.29e-01	9.31e-01	protein_coding
ENSG00000087586	AURKA	-6.48e-02	9.43e-01	protein_coding
ENSG00000141905	NFIC	3.66e-02	9.85e-01	protein_coding
ENSG00000124116	WFDC3	-1.14e+00	2.61e-04	protein_coding
ENSG00000233369	GTF2IP4	1.23e-01	9.54e-01	transcribed_processed_pseudogene
ENSG00000204536	CCHCR1	3.04e-01	3.88e-01	protein_coding
ENSG00000080189	SLC35C2	1.14e-01	9.22e-01	protein_coding
ENSG00000135521	LTV1	8.66e-02	9.71e-01	protein_coding
ENSG00000204344	STK19	-2.60e-01	5.61e-01	protein_coding
ENSG00000103932	RPAP1	1.07e-01	8.66e-01	protein_coding
ENSG00000196865	NHLRC2	4.32e-01	1.89e-01	protein_coding
ENSG00000121897	LIAS	-4.39e-01	3.43e-01	protein_coding
ENSG00000177352	CCDC71	-1.82e-01	8.01e-01	protein_coding
ENSG00000228705	LINC00659	-2.49e-01	8.38e-01	lncRNA
ENSG00000284954	AL662884.3	-4.20e-01	3.80e-01	lncRNA
ENSG00000083454	P2RX5	-3.83e-02	9.69e-01	protein_coding
ENSG00000196562	SULF2	2.69e-01	7.90e-01	protein_coding
ENSG00000108344	PSMD3	-5.97e-02	9.77e-01	protein_coding
ENSG00000025800	KPNA6	4.09e-02	9.65e-01	protein_coding
ENSG00000081059	TCF7	1.13e-01	9.54e-01	protein_coding
ENSG00000081913	PHLPP1	1.45e-01	9.17e-01	protein_coding
ENSG00000179455	MKRN3	2.07e-02	9.90e-01	protein_coding
ENSG00000186765	FSCN2	2.78e-01	7.41e-01	protein_coding
ENSG00000095321	CRAT	-1.11e-01	8.57e-01	protein_coding
ENSG00000088812	ATRN	7.30e-03	9.96e-01	protein_coding
ENSG00000241404	EGFL8	1.24e-01	9.56e-01	protein_coding
ENSG00000261423	TMEM202-AS1	7.39e-01	6.18e-02	lncRNA
ENSG00000074410	CA12	-2.12e-02	9.92e-01	protein_coding
ENSG00000089351	GRAMD1A	6.56e-02	9.59e-01	protein_coding
ENSG00000106991	ENG	1.81e-02	9.90e-01	protein_coding
ENSG00000101365	IDH3B	-1.24e-01	9.39e-01	protein_coding
ENSG00000060491	OGFR	2.00e-01	7.49e-01	protein_coding
ENSG00000231312	MAP4K3-DT	-2.89e-01	7.52e-01	lncRNA
ENSG00000274602	PI4KAP1	5.38e-01	2.15e-01	transcribed_unprocessed_pseudogene
ENSG00000106571	GLI3	6.51e-02	9.78e-01	protein_coding
ENSG00000169021	UQCRFS1	-3.19e-01	4.45e-01	protein_coding
ENSG00000112079	STK38	1.36e-01	9.24e-01	protein_coding
ENSG00000107854	TNKS2	3.13e-01	6.41e-01	protein_coding
ENSG00000101189	MRGBP	-7.71e-02	9.69e-01	protein_coding
ENSG00000113658	SMAD5	-7.46e-03	9.94e-01	protein_coding
ENSG00000040531	CTNS	6.68e-02	9.57e-01	protein_coding
ENSG00000237864	LINC00322	2.91e-01	7.59e-01	lncRNA
ENSG00000240990	HOXA11-AS	-2.21e-01	7.03e-01	lncRNA
ENSG00000166233	ARIH1	-1.20e-02	9.94e-01	protein_coding
ENSG00000008952	SEC62	-1.47e-01	9.38e-01	protein_coding
ENSG00000127774	EMC6	-5.15e-01	2.05e-01	protein_coding
ENSG00000163682	RPL9	-1.06e+00	5.68e-05	protein_coding
ENSG00000005073	HOXA11	-7.61e-02	9.37e-01	protein_coding
ENSG00000257950	P2RX5-TAX1BP3	-4.43e-01	5.43e-01	protein_coding
ENSG00000112419	PHACTR2	2.24e-01	8.07e-01	protein_coding
ENSG00000213977	TAX1BP3	-1.58e-01	9.01e-01	protein_coding
ENSG00000081014	AP4E1	-2.46e-02	9.91e-01	protein_coding
ENSG00000171497	PPID	1.16e-01	9.41e-01	protein_coding
ENSG00000188603	CLN3	-6.25e-02	9.54e-01	protein_coding
ENSG00000205208	C4orf46	-2.57e-01	7.01e-01	protein_coding
ENSG00000083844	ZNF264	2.35e-01	7.56e-01	protein_coding
ENSG00000196826	AC008758.1	3.20e-01	7.49e-01	protein_coding
ENSG00000171503	ETFDH	1.19e-01	9.54e-01	protein_coding
ENSG00000253729	PRKDC	6.10e-02	9.80e-01	protein_coding
ENSG00000153006	SREK1IP1	1.71e-01	9.28e-01	protein_coding
ENSG00000134644	PUM1	6.76e-02	9.53e-01	protein_coding
ENSG00000067221	STOML1	4.91e-02	9.82e-01	protein_coding
ENSG00000128266	GNAZ	1.82e-01	7.61e-01	protein_coding
ENSG00000142178	SIK1	1.69e-01	6.20e-01	protein_coding
ENSG00000269693	AC010422.6	-3.98e-01	5.07e-01	protein_coding
ENSG00000116990	MYCL	4.32e-02	9.82e-01	protein_coding
ENSG00000104497	SNX16	3.39e-01	7.12e-01	protein_coding
ENSG00000070756	PABPC1	1.15e-01	9.59e-01	protein_coding
ENSG00000196476	C20orf96	4.47e-02	9.82e-01	protein_coding
ENSG00000113558	SKP1	-4.49e-01	7.80e-02	protein_coding
ENSG00000165671	NSD1	2.34e-01	8.57e-01	protein_coding
ENSG00000167333	TRIM68	1.66e-01	6.95e-01	protein_coding
ENSG00000133997	MED6	2.56e-02	9.84e-01	protein_coding
ENSG00000188033	ZNF490	4.18e-01	6.19e-01	protein_coding
ENSG00000108219	TSPAN14	-6.48e-02	9.66e-01	protein_coding
ENSG00000155096	AZIN1	-4.67e-02	9.71e-01	protein_coding
ENSG00000131374	TBC1D5	-1.45e-01	9.24e-01	protein_coding
ENSG00000105171	POP4	-2.22e-01	7.97e-01	protein_coding
ENSG00000173875	ZNF791	-5.77e-01	3.34e-01	protein_coding
ENSG00000184117	NIPSNAP1	-1.87e-01	8.49e-01	protein_coding
ENSG00000125971	DYNLRB1	-4.87e-01	1.34e-02	protein_coding
ENSG00000158092	NCK1	2.20e-01	8.85e-01	protein_coding
ENSG00000101298	SNPH	1.22e-01	9.50e-01	protein_coding
ENSG00000253320	AZIN1-AS1	-1.84e-01	8.74e-01	lncRNA
ENSG00000174010	KLHL15	1.99e-01	7.62e-01	protein_coding
ENSG00000162139	NEU3	1.74e-01	7.79e-01	protein_coding
ENSG00000158987	RAPGEF6	3.64e-01	5.08e-01	protein_coding
ENSG00000105486	LIG1	2.02e-01	6.97e-01	protein_coding
ENSG00000174564	IL20RB	1.81e-01	9.12e-01	protein_coding
ENSG00000150756	ATPSCKMT	-4.96e-02	9.67e-01	protein_coding
ENSG00000112081	SRSF3	4.25e-02	9.79e-01	protein_coding
ENSG00000204310	AGPAT1	-1.44e-01	6.06e-01	protein_coding
ENSG00000275740	AC091959.3	4.64e-01	4.28e-01	protein_coding
ENSG00000214544	GTF2IRD2P1	1.35e-01	9.47e-01	transcribed_unprocessed_pseudogene
ENSG00000204314	PRRT1	-1.82e-01	8.98e-01	protein_coding
ENSG00000248968	AC012640.1	-3.02e-01	7.89e-01	lncRNA
ENSG00000101680	LAMA1	8.31e-01	7.17e-03	protein_coding
ENSG00000011566	MAP4K3	5.52e-01	2.78e-01	protein_coding
ENSG00000072071	ADGRL1	5.26e-02	9.74e-01	protein_coding
ENSG00000106031	HOXA13	-2.18e-01	8.82e-01	protein_coding
ENSG00000185246	PRPF39	7.35e-01	1.40e-01	protein_coding
ENSG00000091009	RBM27	2.95e-02	9.91e-01	protein_coding
ENSG00000120699	EXOSC8	-4.00e-02	9.83e-01	protein_coding
ENSG00000124762	CDKN1A	-1.86e-01	3.99e-01	protein_coding
ENSG00000176953	NFATC2IP	2.59e-01	3.42e-01	protein_coding
ENSG00000072310	SREBF1	1.68e-01	8.22e-01	protein_coding
ENSG00000113575	PPP2CA	3.50e-01	4.16e-01	protein_coding
ENSG00000267169	AC022098.1	7.43e-02	9.76e-01	lncRNA
ENSG00000171206	TRIM8	1.29e-01	8.26e-01	protein_coding
ENSG00000104756	KCTD9	-3.04e-01	7.57e-01	protein_coding
ENSG00000185909	KLHDC8B	-1.41e-03	9.99e-01	protein_coding
ENSG00000068097	HEATR6	-1.57e-01	8.91e-01	protein_coding
ENSG00000130751	NPAS1	-7.04e-02	9.61e-01	protein_coding
ENSG00000272933	AL391121.1	2.40e-01	8.69e-01	lncRNA
ENSG00000140465	CYP1A1	-1.78e-01	9.18e-01	protein_coding
ENSG00000275793	RIMBP3	3.13e-01	6.70e-01	protein_coding
ENSG00000172939	OXSR1	2.55e-01	7.69e-01	protein_coding
ENSG00000129158	SERGEF	-5.19e-01	6.26e-02	protein_coding
ENSG00000180447	GAS1	3.19e-02	9.79e-01	protein_coding
ENSG00000146278	PNRC1	-1.34e-01	8.40e-01	protein_coding
ENSG00000147852	VLDLR	7.91e-02	9.67e-01	protein_coding
ENSG00000100281	HMGXB4	1.67e-01	9.09e-01	protein_coding
ENSG00000163923	RPL39L	-7.52e-01	4.36e-02	protein_coding
ENSG00000084093	REST	3.44e-01	6.82e-01	protein_coding
ENSG00000100442	FKBP3	-1.26e-01	9.47e-01	protein_coding
ENSG00000188660	LINC00319	-4.73e-02	9.82e-01	lncRNA
ENSG00000110660	SLC35F2	-4.54e-02	9.71e-01	protein_coding
ENSG00000182054	IDH2	-1.43e-01	7.43e-01	protein_coding
ENSG00000248333	CDK11B	2.18e-01	6.27e-01	protein_coding
ENSG00000007384	RHBDF1	-1.99e-01	8.50e-01	protein_coding
ENSG00000117148	ACTL8	1.17e-02	9.94e-01	protein_coding
ENSG00000141933	TPGS1	-2.43e-01	8.25e-01	protein_coding
ENSG00000166289	PLEKHF1	-6.99e-02	9.49e-01	protein_coding
ENSG00000084092	NOA1	8.02e-02	9.50e-01	protein_coding
ENSG00000138796	HADH	-3.72e-01	9.13e-02	protein_coding
ENSG00000067596	DHX8	5.59e-02	9.71e-01	protein_coding
ENSG00000042429	MED17	3.47e-01	3.79e-01	protein_coding
ENSG00000247315	ZCCHC3	-5.86e-02	9.65e-01	protein_coding
ENSG00000130741	EIF2S3	-1.84e-02	9.93e-01	protein_coding
ENSG00000070495	JMJD6	2.06e-02	9.91e-01	protein_coding
ENSG00000133812	SBF2	3.18e-01	5.81e-01	protein_coding
ENSG00000124151	NCOA3	1.00e-01	9.67e-01	protein_coding
ENSG00000100296	THOC5	7.29e-03	9.93e-01	protein_coding
ENSG00000211456	SACM1L	3.40e-01	5.36e-01	protein_coding
ENSG00000225830	ERCC6	6.00e-04	9.99e-01	protein_coding
ENSG00000065559	MAP2K4	-9.21e-01	1.22e-02	protein_coding
ENSG00000165879	FRAT1	-2.45e-02	9.89e-01	protein_coding
ENSG00000266933	AC005775.1	-1.64e-01	9.29e-01	lncRNA
ENSG00000125686	MED1	1.65e-01	9.24e-01	protein_coding
ENSG00000108557	RAI1	2.74e-01	6.04e-01	protein_coding
ENSG00000245522	AC026250.1	-2.77e-02	9.90e-01	lncRNA
ENSG00000155463	OXA1L	7.06e-01	1.12e-02	protein_coding
ENSG00000005889	ZFX	-1.79e-01	8.40e-01	protein_coding
ENSG00000246273	SBF2-AS1	-3.69e-01	5.79e-01	lncRNA
ENSG00000266469	AC005288.1	-2.00e-01	8.99e-01	lncRNA
ENSG00000184203	PPP1R2	3.30e-01	6.30e-01	protein_coding
ENSG00000125841	NRSN2	6.33e-02	9.63e-01	protein_coding
ENSG00000163605	PPP4R2	7.31e-01	1.78e-01	protein_coding
ENSG00000173825	TIGD3	-2.98e-02	9.88e-01	protein_coding
ENSG00000101079	NDRG3	-1.66e-01	7.75e-01	protein_coding
ENSG00000125657	TNFSF9	-1.38e-01	8.64e-01	protein_coding
ENSG00000177732	SOX12	-1.02e-02	9.91e-01	protein_coding
ENSG00000102805	CLN5	-3.85e-01	5.39e-01	protein_coding
ENSG00000225377	NRSN2-AS1	-1.23e-01	9.39e-01	lncRNA
ENSG00000172986	GXYLT2	6.99e-02	9.67e-01	protein_coding
ENSG00000155876	RRAGA	-2.71e-01	6.52e-01	protein_coding
ENSG00000162241	SLC25A45	1.51e-01	8.72e-01	protein_coding
ENSG00000188897	AC099489.1	9.56e-01	8.06e-08	protein_coding
ENSG00000125741	OPA3	2.18e-01	7.49e-01	protein_coding
ENSG00000198807	PAX9	1.79e-01	8.48e-01	protein_coding
ENSG00000181817	LSM10	-4.63e-01	2.67e-01	protein_coding
ENSG00000142303	ADAMTS10	8.53e-01	5.74e-02	protein_coding
ENSG00000134265	NAPG	1.93e-01	7.17e-01	protein_coding
ENSG00000163785	RYK	-3.93e-01	2.16e-01	protein_coding
ENSG00000100784	RPS6KA5	-2.73e-02	9.90e-01	protein_coding
ENSG00000120211	INSL4	-6.79e-01	3.03e-02	protein_coding
ENSG00000185504	FAAP100	3.66e-01	4.11e-01	protein_coding
ENSG00000175643	RMI2	-2.07e-01	5.69e-01	protein_coding
ENSG00000008382	MPND	2.48e-02	9.90e-01	protein_coding
ENSG00000261040	WFDC21P	-1.21e+00	7.44e-05	transcribed_unitary_pseudogene
ENSG00000115255	REEP6	-8.42e-02	9.09e-01	protein_coding
ENSG00000144791	LIMD1	-7.21e-02	9.67e-01	protein_coding
ENSG00000132881	CPLANE2	3.37e-01	6.04e-01	protein_coding
ENSG00000183032	SLC25A21	-9.41e-02	9.69e-01	protein_coding
ENSG00000226237	GAS1RR	-1.56e-01	9.06e-01	lncRNA
ENSG00000231007	CDC20P1	5.95e-02	9.79e-01	processed_pseudogene
ENSG00000173511	VEGFB	-4.19e-01	1.05e-01	protein_coding
ENSG00000037637	FBXO42	-1.13e-01	9.11e-01	protein_coding
ENSG00000050393	MCUR1	-1.99e-01	8.60e-01	protein_coding
ENSG00000136861	CDK5RAP2	2.35e-01	8.43e-01	protein_coding
ENSG00000145934	TENM2	6.01e-02	9.74e-01	protein_coding
ENSG00000085377	PREP	-3.54e-02	9.69e-01	protein_coding
ENSG00000185650	ZFP36L1	3.30e-02	9.90e-01	protein_coding
ENSG00000110422	HIPK3	-3.13e-01	7.75e-01	protein_coding
ENSG00000108306	FBXL20	1.02e-01	8.76e-01	protein_coding
ENSG00000106628	POLD2	-2.07e-02	9.91e-01	protein_coding
ENSG00000099804	CDC34	-1.78e-01	8.87e-01	protein_coding
ENSG00000130856	ZNF236	-1.75e-01	8.35e-01	protein_coding
ENSG00000136327	NKX2-8	-4.19e-02	9.82e-01	protein_coding
ENSG00000243449	C4orf48	-4.73e-01	5.33e-01	protein_coding
ENSG00000007314	SCN4A	5.72e-01	3.80e-01	protein_coding
ENSG00000134809	TIMM10	-7.73e-01	9.03e-03	protein_coding
ENSG00000258708	SLC25A21-AS1	-2.35e-01	8.42e-01	lncRNA
ENSG00000196712	NF1	-3.05e-01	6.04e-01	protein_coding
ENSG00000103148	NPRL3	-6.52e-02	9.50e-01	protein_coding
ENSG00000161999	JMJD8	-8.90e-03	9.94e-01	protein_coding
ENSG00000099998	GGT5	1.57e-01	8.81e-01	protein_coding
ENSG00000248905	FMN1	2.54e-01	8.57e-01	protein_coding
ENSG00000168389	MFSD2A	1.15e-01	9.56e-01	protein_coding
ENSG00000114019	AMOTL2	2.43e-01	7.08e-01	protein_coding
ENSG00000244627	TPTEP2	3.12e-01	6.81e-01	transcribed_unprocessed_pseudogene
ENSG00000126106	TMEM53	-2.65e-01	6.12e-01	protein_coding
ENSG00000122512	PMS2	-1.87e-01	8.01e-01	protein_coding
ENSG00000080573	COL5A3	2.31e-01	6.94e-01	protein_coding
ENSG00000132522	GPS2	3.64e-02	9.78e-01	protein_coding
ENSG00000267060	PTGES3L	-1.19e-01	9.09e-01	protein_coding
ENSG00000175832	ETV4	-5.15e-02	9.79e-01	protein_coding
ENSG00000162542	TMCO4	6.39e-02	9.71e-01	protein_coding
ENSG00000136758	YME1L1	1.56e-01	9.31e-01	protein_coding
ENSG00000111912	NCOA7	1.87e-01	9.17e-01	protein_coding
ENSG00000079459	FDFT1	-2.23e-01	2.49e-01	protein_coding
ENSG00000132963	POMP	-5.31e-01	2.30e-01	protein_coding
ENSG00000107140	TESK1	1.08e-02	9.93e-01	protein_coding
ENSG00000032742	IFT88	-3.92e-01	6.61e-01	protein_coding
ENSG00000187079	TEAD1	5.35e-01	3.33e-01	protein_coding
ENSG00000185818	NAT8L	2.09e-01	7.10e-01	protein_coding
ENSG00000100321	SYNGR1	-3.09e-01	2.15e-01	protein_coding
ENSG00000180537	RNF182	-9.97e-03	9.91e-01	protein_coding
ENSG00000125726	CD70	-3.95e-01	3.14e-01	protein_coding
ENSG00000103152	MPG	-5.05e-01	1.56e-01	protein_coding
ENSG00000274026	FAM27E3	-4.34e-01	4.90e-01	lncRNA
ENSG00000148481	MINDY3	-2.94e-01	6.18e-01	protein_coding
ENSG00000112312	GMNN	-3.12e-02	9.87e-01	protein_coding
ENSG00000101460	MAP1LC3A	-5.35e-01	8.44e-02	protein_coding
ENSG00000140455	AC007950.1	-3.04e-01	2.42e-01	protein_coding
ENSG00000267248	AC025048.2	-1.22e-02	9.94e-01	lncRNA
ENSG00000159063	ALG8	-3.99e-02	9.79e-01	protein_coding
ENSG00000146263	MMS22L	5.44e-01	1.20e-01	protein_coding
ENSG00000274512	TBC1D3L	3.16e-01	7.81e-01	protein_coding
ENSG00000187147	RNF220	-2.38e-02	9.90e-01	protein_coding
ENSG00000164751	PEX2	-5.24e-01	5.84e-02	protein_coding
ENSG00000182919	C11orf54	1.61e-01	8.53e-01	protein_coding
ENSG00000005810	MYCBP2	5.88e-01	3.08e-01	protein_coding
ENSG00000213923	CSNK1E	1.57e-01	7.70e-01	protein_coding
ENSG00000226497	LINC02549	-3.28e-01	7.46e-01	lncRNA
ENSG00000120539	MASTL	-1.54e-01	9.29e-01	protein_coding
ENSG00000099625	CBARP	1.26e-01	9.17e-01	protein_coding
ENSG00000103266	STUB1	-1.58e-01	8.45e-01	protein_coding
ENSG00000005812	FBXL3	1.48e-02	9.93e-01	protein_coding
ENSG00000011028	AC080038.1	1.83e-01	8.38e-01	protein_coding
ENSG00000149084	HSD17B12	1.07e-01	9.51e-01	protein_coding
ENSG00000184661	CDCA2	2.38e-01	8.34e-01	protein_coding
ENSG00000100284	TOM1	1.70e-01	8.49e-01	protein_coding
ENSG00000118046	STK11	1.27e-01	9.08e-01	protein_coding
ENSG00000084652	TXLNA	9.57e-02	9.12e-01	protein_coding
ENSG00000267751	AC009005.1	-2.09e-01	7.74e-01	lncRNA
ENSG00000101255	TRIB3	-1.57e-01	9.07e-01	protein_coding
ENSG00000156587	UBE2L6	-2.62e-01	1.72e-01	protein_coding
ENSG00000127419	TMEM175	1.69e-01	8.29e-01	protein_coding
ENSG00000167992	VWCE	1.09e-01	9.66e-01	protein_coding
ENSG00000130748	TMEM160	-5.14e-01	2.98e-01	protein_coding
ENSG00000164904	ALDH7A1	-1.38e-01	8.72e-01	protein_coding
ENSG00000254911	SCARNA9	7.46e-02	9.71e-01	lncRNA
ENSG00000179023	KLHDC7A	2.42e-01	7.44e-01	protein_coding
ENSG00000173486	FKBP2	-3.74e-01	1.76e-01	protein_coding
ENSG00000172493	AFF1	1.71e-01	6.70e-01	protein_coding
ENSG00000234684	SDCBP2-AS1	2.30e-01	8.50e-01	lncRNA
ENSG00000132507	EIF5A	-1.86e-01	8.91e-01	protein_coding
ENSG00000130299	GTPBP3	4.59e-01	8.32e-02	protein_coding
ENSG00000114902	SPCS1	-3.13e-01	6.31e-01	protein_coding
ENSG00000153015	CWC27	-8.29e-02	9.67e-01	protein_coding
ENSG00000163719	MTMR14	-7.15e-02	9.71e-01	protein_coding
ENSG00000109320	NFKB1	1.72e-01	8.31e-01	protein_coding
ENSG00000163938	GNL3	5.42e-01	2.46e-02	protein_coding
ENSG00000164284	GRPEL2	-8.04e-02	9.59e-01	protein_coding
ENSG00000142230	SAE1	-7.83e-02	9.69e-01	protein_coding
ENSG00000132388	UBE2G1	-2.39e-01	3.85e-01	protein_coding
ENSG00000133943	DGLUCY	1.56e-01	8.82e-01	protein_coding
ENSG00000279192	PWAR5	1.94e-01	8.89e-01	TEC
ENSG00000163633	C4orf36	-2.41e-01	8.50e-01	protein_coding
ENSG00000284968	AC093827.4	5.03e-01	1.76e-01	lncRNA
ENSG00000088832	FKBP1A	-2.40e-01	6.99e-01	protein_coding
ENSG00000172270	BSG	-1.40e-01	6.31e-01	protein_coding
ENSG00000274600	RIMBP3B	2.81e-02	9.91e-01	protein_coding
ENSG00000100324	TAB1	1.40e-01	8.91e-01	protein_coding
ENSG00000166012	TAF1D	7.21e-01	3.42e-04	protein_coding
ENSG00000107554	DNMBP	2.45e-01	8.35e-01	protein_coding
ENSG00000116885	OSCP1	-3.16e-01	6.21e-01	protein_coding
ENSG00000169635	HIC2	1.17e-01	9.37e-01	protein_coding
ENSG00000082781	ITGB5	2.16e-01	5.10e-01	protein_coding
ENSG00000134884	ARGLU1	4.75e-01	2.16e-01	protein_coding
ENSG00000108825	PTGES3L-AARSD1	7.34e-02	9.71e-01	protein_coding
ENSG00000130749	AC008755.1	2.23e-01	7.45e-01	protein_coding
ENSG00000102471	NDFIP2	-1.20e-01	8.93e-01	protein_coding
ENSG00000100228	RAB36	-1.74e-01	8.75e-01	protein_coding
ENSG00000114904	NEK4	1.78e-01	7.30e-01	protein_coding
ENSG00000107020	PLGRKT	-6.66e-01	8.87e-02	protein_coding
ENSG00000101464	PIGU	-9.62e-02	9.59e-01	protein_coding
ENSG00000105483	CARD8	1.00e-01	9.64e-01	protein_coding
ENSG00000168273	SMIM4	-9.79e-01	1.24e-04	protein_coding
ENSG00000266967	AARSD1	8.23e-02	9.68e-01	protein_coding
ENSG00000198646	NCOA6	1.17e-01	9.57e-01	protein_coding
ENSG00000112149	CD83	-1.22e-01	7.93e-01	protein_coding
ENSG00000171150	SOCS5	-1.13e-01	9.51e-01	protein_coding
ENSG00000161547	SRSF2	-7.49e-02	9.69e-01	protein_coding
ENSG00000111961	SASH1	1.94e-01	9.05e-01	protein_coding
ENSG00000154059	IMPACT	-1.55e-01	9.25e-01	protein_coding
ENSG00000149131	SERPING1	-4.23e-01	4.06e-01	protein_coding
ENSG00000214367	HAUS3	-2.07e-01	8.73e-01	protein_coding
ENSG00000174721	FGFBP3	3.91e-01	4.85e-01	protein_coding
ENSG00000197714	ZNF460	5.87e-01	2.23e-01	protein_coding
ENSG00000114062	UBE3A	-1.49e-01	8.57e-01	protein_coding
ENSG00000185033	SEMA4B	2.13e-01	5.38e-01	protein_coding
ENSG00000251381	LINC00958	-1.12e-01	9.18e-01	lncRNA
ENSG00000197361	FBXL22	-9.46e-02	9.67e-01	protein_coding
ENSG00000181038	METTL23	-3.41e-01	3.12e-01	protein_coding
ENSG00000166004	CEP295	5.98e-01	2.63e-01	protein_coding
ENSG00000257086	AP001453.4	3.41e-02	9.90e-01	lncRNA
ENSG00000157540	DYRK1A	-2.99e-01	5.60e-01	protein_coding
ENSG00000173457	PPP1R14B	-2.61e-01	7.19e-01	protein_coding
ENSG00000154864	PIEZO2	2.38e-01	8.55e-01	protein_coding
ENSG00000185518	SV2B	3.24e-01	6.64e-01	protein_coding
ENSG00000255046	AC069185.1	8.36e-01	2.37e-03	lncRNA
ENSG00000256940	AP001453.2	-7.30e-01	4.32e-02	lncRNA
ENSG00000215041	NEURL4	4.97e-01	1.03e-01	protein_coding
ENSG00000078804	TP53INP2	9.01e-02	9.67e-01	protein_coding
ENSG00000197579	TOPORS	2.51e-02	9.92e-01	protein_coding
ENSG00000095564	BTAF1	4.98e-01	1.63e-01	protein_coding
ENSG00000263535	AK4P1	5.70e-02	9.74e-01	processed_pseudogene
ENSG00000153157	SYCP2L	4.81e-01	5.24e-01	protein_coding
ENSG00000055070	SZRD1	-1.97e-01	7.81e-01	protein_coding
ENSG00000145882	PCYOX1L	-2.14e-02	9.83e-01	protein_coding
ENSG00000165264	NDUFB6	-5.61e-01	2.67e-01	protein_coding
ENSG00000268205	AC005261.1	8.82e-02	9.71e-01	lncRNA
ENSG00000235453	SMIM27	-1.23e+00	5.19e-05	protein_coding
ENSG00000178229	ZNF543	3.84e-02	9.83e-01	protein_coding
ENSG00000142621	FHAD1	2.57e-01	7.88e-01	protein_coding
ENSG00000160050	CCDC28B	-4.26e-01	2.09e-01	protein_coding
ENSG00000131845	ZNF304	8.42e-02	9.69e-01	protein_coding
ENSG00000127511	SIN3B	3.11e-01	4.16e-01	protein_coding
ENSG00000137364	TPMT	-5.91e-02	9.79e-01	protein_coding
ENSG00000160051	IQCC	1.85e-02	9.90e-01	protein_coding
ENSG00000167123	CERCAM	1.91e-01	7.14e-01	protein_coding
ENSG00000103540	CCP110	-1.58e-02	9.93e-01	protein_coding
ENSG00000136848	DAB2IP	2.50e-01	5.74e-01	protein_coding
ENSG00000198363	ASPH	-4.78e-01	1.54e-01	protein_coding
ENSG00000137168	PPIL1	-2.56e-01	5.49e-01	protein_coding
ENSG00000087903	RFX2	1.70e-01	8.21e-01	protein_coding
ENSG00000003756	RBM5	5.22e-01	3.87e-02	protein_coding
ENSG00000113360	DROSHA	1.36e-01	9.29e-01	protein_coding
ENSG00000163704	PRRT3	2.35e-01	7.44e-01	protein_coding
ENSG00000215424	MCM3AP-AS1	2.58e-02	9.91e-01	lncRNA
ENSG00000185917	SETD4	-8.30e-02	9.67e-01	protein_coding
ENSG00000205542	TMSB4X	-6.32e-01	5.52e-02	protein_coding
ENSG00000165458	INPPL1	2.00e-01	6.86e-01	protein_coding
ENSG00000092931	MFSD11	3.20e-01	7.32e-01	protein_coding
ENSG00000198663	C6orf89	5.19e-03	9.93e-01	protein_coding
ENSG00000156162	DPY19L4	2.54e-01	8.33e-01	protein_coding
ENSG00000150456	EEF1AKMT1	6.96e-02	9.69e-01	protein_coding
ENSG00000090565	RAB11FIP3	9.04e-02	9.66e-01	protein_coding
ENSG00000278291	AL161772.1	9.81e-02	9.43e-01	lncRNA
ENSG00000180785	OR51E1	-1.45e-01	9.45e-01	protein_coding
ENSG00000159459	UBR1	2.59e-01	7.62e-01	protein_coding
ENSG00000159228	CBR1	-1.09e-01	9.55e-01	protein_coding
ENSG00000137210	TMEM14B	-5.81e-01	2.84e-01	protein_coding
ENSG00000160294	MCM3AP	2.39e-01	5.88e-01	protein_coding
ENSG00000169733	RFNG	3.75e-02	9.78e-01	protein_coding
ENSG00000146281	PM20D2	1.77e-01	8.52e-01	protein_coding
ENSG00000120254	MTHFD1L	1.88e-02	9.89e-01	protein_coding
ENSG00000106588	PSMA2	-5.06e-01	3.66e-01	protein_coding
ENSG00000234289	H2BFS	-3.12e-01	5.33e-01	protein_coding
ENSG00000163703	CRELD1	1.95e-01	7.42e-01	protein_coding
ENSG00000159082	SYNJ1	7.10e-01	1.16e-01	protein_coding
ENSG00000136197	C7orf25	3.97e-01	6.11e-01	protein_coding
ENSG00000230082	PRRT3-AS1	-2.46e-01	8.28e-01	lncRNA
ENSG00000160207	HSF2BP	-2.78e-02	9.89e-01	protein_coding
ENSG00000133985	TTC9	1.13e-01	9.43e-01	protein_coding
ENSG00000234072	AC074117.1	5.73e-01	2.45e-01	lncRNA
ENSG00000185453	ZSWIM9	1.87e-01	7.84e-01	protein_coding
ENSG00000068724	TTC7A	2.37e-01	7.42e-01	protein_coding
ENSG00000205302	SNX2	2.86e-01	7.89e-01	protein_coding
ENSG00000169727	GPS1	-8.10e-02	9.69e-01	protein_coding
ENSG00000169682	SPNS1	1.83e-02	9.92e-01	protein_coding
ENSG00000001617	SEMA3F	6.95e-02	9.74e-01	protein_coding
ENSG00000104611	SH2D4A	1.30e-01	9.24e-01	protein_coding
ENSG00000169991	IFFO2	1.26e-02	9.93e-01	protein_coding
ENSG00000135317	SNX14	1.26e-01	9.49e-01	protein_coding
ENSG00000131943	C19orf12	-1.46e-01	9.27e-01	protein_coding
ENSG00000147654	EBAG9	5.37e-02	9.79e-01	protein_coding
ENSG00000095059	DHPS	-1.96e-01	6.08e-01	protein_coding
ENSG00000126091	ST3GAL3	6.65e-02	9.62e-01	protein_coding
ENSG00000086232	EIF2AK1	1.90e-01	8.22e-01	protein_coding
ENSG00000169914	OTUD3	-2.88e-01	8.13e-01	protein_coding
ENSG00000127527	EPS15L1	4.05e-02	9.71e-01	protein_coding
ENSG00000235590	GNAS-AS1	-3.15e-01	7.43e-01	lncRNA
ENSG00000170832	USP32	2.16e-01	8.83e-01	protein_coding
ENSG00000197535	MYO5A	2.98e-01	8.01e-01	protein_coding
ENSG00000163527	STT3B	1.50e-01	9.05e-01	protein_coding
ENSG00000242110	AMACR	-1.70e-01	8.06e-01	protein_coding
ENSG00000164211	STARD4	2.12e-01	8.17e-01	protein_coding
ENSG00000113649	TCERG1	1.67e-01	9.05e-01	protein_coding
ENSG00000106305	AIMP2	-2.34e-01	7.32e-01	protein_coding
ENSG00000185761	ADAMTSL5	1.97e-01	7.93e-01	protein_coding
ENSG00000126062	TMEM115	9.00e-02	9.52e-01	protein_coding
ENSG00000165280	VCP	9.68e-02	9.54e-01	protein_coding
ENSG00000128039	SRD5A3	-1.38e-01	9.37e-01	protein_coding
ENSG00000114395	CYB561D2	-1.29e-01	9.40e-01	protein_coding
ENSG00000186866	POFUT2	2.88e-01	6.52e-01	protein_coding
ENSG00000126391	FRMD8	1.97e-01	7.25e-01	protein_coding
ENSG00000115211	EIF2B4	-9.10e-02	9.66e-01	protein_coding
ENSG00000118515	SGK1	5.82e-02	9.51e-01	protein_coding
ENSG00000159423	ALDH4A1	-6.67e-02	9.71e-01	protein_coding
ENSG00000168256	NKIRAS2	-9.93e-02	9.12e-01	protein_coding
ENSG00000241015	TPM3P9	-2.70e-01	8.35e-01	transcribed_processed_pseudogene
ENSG00000083642	PDS5B	-2.46e-02	9.91e-01	protein_coding
ENSG00000105583	WDR83OS	-5.63e-01	8.05e-02	protein_coding
ENSG00000153914	SREK1	4.57e-01	4.27e-01	protein_coding
ENSG00000186716	BCR	1.01e-01	9.03e-01	protein_coding
ENSG00000187624	C17orf97	-1.31e-01	8.98e-01	protein_coding
ENSG00000104774	MAN2B1	8.50e-02	9.47e-01	protein_coding
ENSG00000130813	C19orf66	-9.30e-02	8.90e-01	protein_coding
ENSG00000221990	EXOC3-AS1	-3.10e-01	4.48e-01	lncRNA
ENSG00000118495	PLAGL1	1.56e-01	8.39e-01	protein_coding
ENSG00000114388	NPRL2	-2.01e-01	8.01e-01	protein_coding
ENSG00000198399	ITSN2	1.13e+00	2.68e-05	protein_coding
ENSG00000143933	CALM2	-3.26e-01	5.02e-01	protein_coding
ENSG00000030582	GRN	-2.96e-02	9.88e-01	protein_coding
ENSG00000115207	GTF3C2	5.18e-02	9.66e-01	protein_coding
ENSG00000130812	ANGPTL6	-1.89e-01	9.12e-01	protein_coding
ENSG00000163939	PBRM1	3.26e-01	6.64e-01	protein_coding
ENSG00000135316	SYNCRIP	2.21e-01	8.69e-01	protein_coding
ENSG00000104131	EIF3J	6.57e-02	9.79e-01	protein_coding
ENSG00000132938	MTUS2	-1.28e-01	9.47e-01	protein_coding
ENSG00000224078	SNHG14	1.49e-01	8.35e-01	lncRNA
ENSG00000121067	SPOP	1.37e-01	9.05e-01	protein_coding
ENSG00000225138	SLC9A3-AS1	-3.21e-02	9.83e-01	lncRNA
ENSG00000271888	AL136162.1	1.04e-02	9.94e-01	lncRNA
ENSG00000188242	AC010442.1	-6.63e-02	9.37e-01	lncRNA
ENSG00000132541	RIDA	-1.95e-01	8.80e-01	protein_coding
ENSG00000168259	DNAJC7	5.54e-02	9.81e-01	protein_coding
ENSG00000134986	NREP	-3.79e-02	9.78e-01	protein_coding
ENSG00000072849	DERL2	-1.54e-01	9.03e-01	protein_coding
ENSG00000169230	PRELID1	-2.75e-01	7.75e-01	protein_coding
ENSG00000108518	PFN1	-2.17e-01	7.69e-01	protein_coding
ENSG00000105711	SCN1B	-2.57e-01	4.58e-01	protein_coding
ENSG00000182446	NPLOC4	1.21e-01	9.23e-01	protein_coding
ENSG00000167842	MIS12	-1.06e-01	9.57e-01	protein_coding
ENSG00000180398	MCFD2	-1.81e-01	7.44e-01	protein_coding
ENSG00000125826	RBCK1	-1.03e-01	9.13e-01	protein_coding
ENSG00000213347	MXD3	-2.32e-01	8.34e-01	protein_coding
ENSG00000140374	ETFA	-2.64e-01	3.33e-01	protein_coding
ENSG00000168268	NT5DC2	-6.43e-02	9.69e-01	protein_coding
ENSG00000004534	RBM6	5.36e-02	9.71e-01	protein_coding
ENSG00000088881	EBF4	2.44e-01	8.66e-01	protein_coding
ENSG00000123154	WDR83	-2.89e-02	9.83e-01	protein_coding
ENSG00000063322	MED29	9.91e-02	9.36e-01	protein_coding
ENSG00000267221	C17orf113	1.10e-01	9.61e-01	protein_coding
ENSG00000182612	TSPAN10	9.09e-03	9.93e-01	protein_coding
ENSG00000108515	ENO3	-1.90e-01	5.54e-01	protein_coding
ENSG00000198780	FAM169A	-1.62e-01	9.24e-01	protein_coding
ENSG00000173786	CNP	2.80e-02	9.88e-01	protein_coding
ENSG00000248932	AC097103.2	2.01e-01	9.03e-01	lncRNA
ENSG00000174840	PDE12	2.56e-01	3.16e-01	protein_coding
ENSG00000180104	EXOC3	8.11e-02	9.50e-01	protein_coding
ENSG00000169228	RAB24	-1.43e-01	8.33e-01	protein_coding
ENSG00000261067	AC109460.3	6.93e-01	1.72e-01	lncRNA
ENSG00000260367	AC109460.1	9.36e-02	9.70e-01	lncRNA
ENSG00000173531	MST1	8.11e-01	9.03e-03	protein_coding
ENSG00000215196	BASP1-AS1	1.87e-01	8.38e-01	lncRNA
ENSG00000100335	MIEF1	1.27e-01	8.83e-01	protein_coding
ENSG00000176788	BASP1	-3.11e-02	9.71e-01	protein_coding
ENSG00000116898	MRPS15	-3.90e-01	2.40e-01	protein_coding
ENSG00000183688	RFLNB	-4.45e-02	9.69e-01	protein_coding
ENSG00000198833	UBE2J1	-2.44e-02	9.86e-01	protein_coding
ENSG00000132382	MYBBP1A	2.44e-01	3.32e-01	protein_coding
ENSG00000111911	HINT3	7.49e-02	9.71e-01	protein_coding
ENSG00000105327	BBC3	-1.51e-01	8.47e-01	protein_coding
ENSG00000181588	MEX3D	6.00e-02	9.69e-01	protein_coding
ENSG00000057657	PRDM1	-5.84e-02	9.79e-01	protein_coding
ENSG00000262664	OVCA2	-4.69e-01	1.42e-01	protein_coding
ENSG00000065833	ME1	-7.32e-02	9.63e-01	protein_coding
ENSG00000128739	SNRPN	-2.55e-01	6.62e-01	protein_coding
ENSG00000062598	ELMO2	-9.99e-02	8.57e-01	protein_coding
ENSG00000169758	TMEM266	1.66e-01	9.17e-01	protein_coding
ENSG00000165983	PTER	-1.13e-01	9.57e-01	protein_coding
ENSG00000186230	ZNF749	-3.90e-01	3.64e-01	protein_coding
ENSG00000049860	HEXB	-2.24e-01	7.52e-01	protein_coding
ENSG00000163864	NMNAT3	-3.10e-02	9.89e-01	protein_coding
ENSG00000184669	OR7E14P	-3.00e-01	6.29e-01	transcribed_unprocessed_pseudogene
ENSG00000188785	ZNF548	4.67e-01	3.45e-01	protein_coding
ENSG00000158163	DZIP1L	1.01e+00	1.90e-05	protein_coding
ENSG00000108788	MLX	-1.44e-01	8.08e-01	protein_coding
ENSG00000278535	DHRS11	-1.62e-01	8.08e-01	protein_coding
ENSG00000115507	OTX1	2.36e-01	7.75e-01	protein_coding
ENSG00000172409	CLP1	-2.24e-01	7.72e-01	protein_coding
ENSG00000016864	GLT8D1	-7.88e-02	9.40e-01	protein_coding
ENSG00000267147	LINC01842	-4.39e-01	4.22e-01	lncRNA
ENSG00000166689	PLEKHA7	4.17e-01	6.69e-02	protein_coding
ENSG00000197128	ZNF772	-1.87e-02	9.93e-01	protein_coding
ENSG00000128016	ZFP36	8.03e-02	9.74e-01	protein_coding
ENSG00000106012	IQCE	3.31e-01	3.36e-01	protein_coding
ENSG00000267757	EML2-AS1	-2.27e-01	6.34e-01	lncRNA
ENSG00000146670	CDCA5	-1.18e-01	9.12e-01	protein_coding
ENSG00000105372	RPS19	-8.13e-01	2.44e-05	protein_coding
ENSG00000108963	DPH1	6.90e-02	9.66e-01	protein_coding
ENSG00000008083	JARID2	2.19e-01	8.31e-01	protein_coding
ENSG00000256060	TRAPPC2B	-3.85e-01	5.89e-01	protein_coding
ENSG00000189339	SLC35E2B	1.64e-01	8.08e-01	protein_coding
ENSG00000057663	ATG5	1.53e-01	9.13e-01	protein_coding
ENSG00000100014	SPECC1L	2.19e-01	8.33e-01	protein_coding
ENSG00000080815	PSEN1	-2.47e-01	5.93e-01	protein_coding
ENSG00000085063	CD59	-3.46e-01	2.78e-01	protein_coding
ENSG00000141510	TP53	-1.44e-01	5.62e-01	protein_coding
ENSG00000139514	SLC7A1	1.58e-01	8.01e-01	protein_coding
ENSG00000105321	CCDC9	1.75e-01	7.56e-01	protein_coding
ENSG00000165886	UBTD1	-1.38e-01	9.36e-01	protein_coding
ENSG00000166503	HDGFL3	-1.78e-02	9.92e-01	protein_coding
ENSG00000130305	NSUN5	-5.83e-02	9.77e-01	protein_coding
ENSG00000131470	PSMC3IP	-5.79e-02	9.78e-01	protein_coding
ENSG00000107864	CPEB3	2.55e-01	7.17e-01	protein_coding
ENSG00000162408	NOL9	1.81e-01	5.76e-01	protein_coding
ENSG00000010327	STAB1	3.15e-01	7.84e-01	protein_coding
ENSG00000010256	UQCRC1	4.90e-02	9.82e-01	protein_coding
ENSG00000164062	APEH	1.04e-01	9.39e-01	protein_coding
ENSG00000105173	CCNE1	-6.05e-02	9.71e-01	protein_coding
ENSG00000025039	RRAGD	-3.19e-01	6.14e-01	protein_coding
ENSG00000164347	GFM2	-7.21e-03	9.95e-01	protein_coding
ENSG00000130522	JUND	1.99e-02	9.88e-01	protein_coding
ENSG00000173706	HEG1	1.68e-01	9.25e-01	protein_coding
ENSG00000122042	UBL3	-3.06e-02	9.90e-01	protein_coding
ENSG00000104356	POP1	1.95e-01	8.64e-01	protein_coding
ENSG00000104133	SPG11	2.73e-02	9.90e-01	protein_coding
ENSG00000261069	AC124312.3	7.34e-01	5.00e-02	lncRNA
ENSG00000058804	NDC1	-2.06e-01	6.66e-01	protein_coding
ENSG00000100802	C14orf93	-3.01e-02	9.82e-01	protein_coding
ENSG00000160208	RRP1B	1.93e-02	9.91e-01	protein_coding
ENSG00000164346	NSA2	-3.62e-02	9.89e-01	protein_coding
ENSG00000103653	CSK	-4.11e-02	9.74e-01	protein_coding
ENSG00000006744	ELAC2	2.27e-01	7.62e-01	protein_coding
ENSG00000165097	KDM1B	-1.64e-01	8.93e-01	protein_coding
ENSG00000176463	SLCO3A1	4.29e-02	9.71e-01	protein_coding
ENSG00000115310	RTN4	-5.44e-02	9.66e-01	protein_coding
ENSG00000092445	TYRO3	5.30e-02	9.71e-01	protein_coding
ENSG00000168374	ARF4	-7.12e-02	9.25e-01	protein_coding
ENSG00000113645	WWC1	4.56e-01	1.46e-01	protein_coding
ENSG00000138036	DYNC2LI1	-2.95e-01	7.75e-01	protein_coding
ENSG00000231527	FAM27C	-6.71e-01	7.89e-02	lncRNA
ENSG00000099624	ATP5F1D	-3.36e-01	4.66e-01	protein_coding
ENSG00000272146	ARF4-AS1	-5.09e-02	9.83e-01	lncRNA
ENSG00000166394	CYB5R2	-1.30e-01	9.17e-01	protein_coding
ENSG00000187790	FANCM	1.87e-01	9.01e-01	protein_coding
ENSG00000197816	CCDC180	8.18e-02	9.74e-01	protein_coding
ENSG00000153885	KCTD15	1.64e-01	8.59e-01	protein_coding
ENSG00000149636	DSN1	4.98e-03	9.96e-01	protein_coding
ENSG00000171791	BCL2	3.50e-01	6.90e-01	protein_coding
ENSG00000178607	ERN1	5.18e-02	9.79e-01	protein_coding
ENSG00000169891	REPS2	2.06e-01	8.88e-01	protein_coding
ENSG00000169519	METTL15	3.20e-01	5.54e-01	protein_coding
ENSG00000107959	PITRM1	-5.44e-02	9.43e-01	protein_coding
ENSG00000150753	CCT5	-5.69e-02	9.52e-01	protein_coding
ENSG00000203279	AL590705.1	8.19e-03	9.96e-01	lncRNA
ENSG00000274487	AC244154.1	8.76e-02	9.53e-01	transcribed_unprocessed_pseudogene
ENSG00000141252	VPS53	-6.81e-02	9.63e-01	protein_coding
ENSG00000119408	NEK6	1.57e-01	8.77e-01	protein_coding
ENSG00000139826	ABHD13	-1.25e-01	9.50e-01	protein_coding
ENSG00000245532	NEAT1	5.71e-01	3.19e-01	lncRNA
ENSG00000107566	ERLIN1	-4.26e-02	9.82e-01	protein_coding
ENSG00000047579	DTNBP1	-1.78e-01	7.87e-01	protein_coding
ENSG00000107897	ACBD5	3.69e-01	6.75e-01	protein_coding
ENSG00000138175	ARL3	-5.81e-01	7.19e-02	protein_coding
ENSG00000106049	HIBADH	-2.15e-01	7.85e-01	protein_coding
ENSG00000124795	DEK	4.08e-01	5.91e-01	protein_coding
ENSG00000084623	EIF3I	-1.98e-01	7.96e-01	protein_coding
ENSG00000084628	NKAIN1	2.82e-01	7.93e-01	protein_coding
ENSG00000170312	CDK1	1.64e-02	9.93e-01	protein_coding
ENSG00000185296	AC026785.1	3.79e-01	6.73e-01	processed_pseudogene
ENSG00000119537	KDSR	1.91e-01	8.57e-01	protein_coding
ENSG00000196730	DAPK1	4.45e-01	2.36e-01	protein_coding
ENSG00000125746	EML2	1.78e-01	8.01e-01	protein_coding
ENSG00000111653	ING4	-2.28e-01	5.44e-01	protein_coding
ENSG00000203618	GP1BB	7.80e-02	9.71e-01	protein_coding
ENSG00000167632	TRAPPC9	2.29e-01	7.75e-01	protein_coding
ENSG00000204859	ZBTB48	2.18e-01	7.07e-01	protein_coding
ENSG00000155465	SLC7A7	-3.07e-02	9.90e-01	protein_coding
ENSG00000160055	TMEM234	1.04e-01	9.48e-01	protein_coding
ENSG00000167785	ZNF558	9.28e-01	1.87e-02	protein_coding
ENSG00000166266	CUL5	2.71e-01	7.77e-01	protein_coding
ENSG00000106992	AK1	-3.96e-01	4.42e-01	protein_coding
ENSG00000087460	GNAS	-1.51e-01	8.74e-01	protein_coding
ENSG00000067057	PFKP	2.88e-01	4.61e-01	protein_coding
ENSG00000197971	MBP	9.01e-02	9.69e-01	protein_coding
ENSG00000248671	AP002495.1	2.57e-01	7.52e-01	lncRNA
ENSG00000176542	USF3	1.65e-01	9.31e-01	protein_coding
ENSG00000180385	EMC3-AS1	6.51e-01	2.91e-02	transcribed_unprocessed_pseudogene
ENSG00000140632	GLYR1	2.36e-01	4.98e-01	protein_coding
ENSG00000075239	ACAT1	-4.57e-02	9.79e-01	protein_coding
ENSG00000147874	HAUS6	3.81e-01	3.74e-01	protein_coding
ENSG00000130520	LSM4	-3.45e-01	6.16e-01	protein_coding
ENSG00000186162	CIDECP1	1.51e-01	8.81e-01	transcribed_unprocessed_pseudogene
ENSG00000158483	FAM86C1	-4.36e-02	9.77e-01	transcribed_unprocessed_pseudogene
ENSG00000266402	SNHG25	-1.35e-01	9.45e-01	lncRNA
ENSG00000120318	ARAP3	1.62e-01	7.91e-01	protein_coding
ENSG00000138795	LEF1	1.12e-01	9.51e-01	protein_coding
ENSG00000226287	TMEM191A	-5.44e-01	4.07e-01	transcribed_unprocessed_pseudogene
ENSG00000173727	AP000769.1	-1.46e-01	8.73e-01	transcribed_unprocessed_pseudogene
ENSG00000125037	EMC3	-1.15e-01	9.26e-01	protein_coding
ENSG00000101782	RIOK3	1.06e-01	9.55e-01	protein_coding
ENSG00000272382	AC025171.5	-2.77e-01	8.10e-01	lncRNA
ENSG00000148484	RSU1	-5.41e-02	9.69e-01	protein_coding
ENSG00000177738	AC025171.1	-7.66e-02	9.43e-01	lncRNA
ENSG00000255036	STRA6LP	6.09e-01	2.42e-01	lncRNA
ENSG00000118900	UBN1	2.31e-01	6.79e-01	protein_coding
ENSG00000172262	ZNF131	1.44e-01	8.63e-01	protein_coding
ENSG00000170345	FOS	5.60e-01	3.71e-01	protein_coding
ENSG00000140365	COMMD4	-4.58e-01	1.25e-01	protein_coding
ENSG00000183506	PI4KAP2	3.45e-01	7.35e-01	transcribed_unitary_pseudogene
ENSG00000204802	AL590399.1	2.62e-01	8.27e-01	lncRNA
ENSG00000184702	SEPT5	-7.52e-02	9.52e-01	protein_coding
ENSG00000060688	SNRNP40	-1.57e-01	9.17e-01	protein_coding
ENSG00000188158	NHS	3.19e-01	7.53e-01	protein_coding
ENSG00000167258	CDK12	7.40e-02	9.71e-01	protein_coding
ENSG00000279104	AC093775.1	2.59e-01	7.23e-01	TEC
ENSG00000099219	ERMP1	2.17e-01	8.70e-01	protein_coding
ENSG00000160408	ST6GALNAC6	-7.63e-03	9.95e-01	protein_coding
ENSG00000112685	EXOC2	-1.38e-01	9.24e-01	protein_coding
ENSG00000052795	FNIP2	3.28e-01	6.97e-01	protein_coding
ENSG00000175764	TTLL11	-7.46e-02	9.70e-01	protein_coding
ENSG00000122386	ZNF205	1.11e-02	9.94e-01	protein_coding
ENSG00000278845	MRPL45	-3.83e-01	1.94e-02	protein_coding
ENSG00000090924	PLEKHG2	4.69e-01	4.17e-01	protein_coding
ENSG00000249669	CARMN	1.02e-01	9.69e-01	lncRNA
ENSG00000198060	MARCH5	6.24e-02	9.58e-01	protein_coding
ENSG00000167470	MIDN	2.19e-01	4.91e-01	protein_coding
ENSG00000085644	ZNF213	1.54e-01	7.83e-01	protein_coding
ENSG00000123146	ADGRE5	1.08e-01	8.35e-01	protein_coding
ENSG00000156398	SFXN2	3.27e-02	9.86e-01	protein_coding
ENSG00000105707	HPN	5.05e-03	9.97e-01	protein_coding
ENSG00000196873	CBWD3	1.67e-01	8.88e-01	protein_coding
ENSG00000215068	AC025171.2	4.32e-01	3.68e-01	lncRNA
ENSG00000177721	ANXA2R	-3.87e-01	5.93e-01	protein_coding
ENSG00000105671	DDX49	-4.45e-02	9.83e-01	protein_coding
ENSG00000179066	AC020907.1	9.77e-02	9.69e-01	lncRNA
ENSG00000123933	MXD4	-7.98e-02	9.61e-01	protein_coding
ENSG00000114316	USP4	3.66e-01	2.79e-01	protein_coding
ENSG00000141499	WRAP53	-1.21e-01	9.43e-01	protein_coding
ENSG00000125734	GPR108	-1.29e-01	8.82e-01	protein_coding
ENSG00000027075	PRKCH	2.43e-01	8.62e-01	protein_coding
ENSG00000136146	MED4	-6.69e-02	9.77e-01	protein_coding
ENSG00000263072	ZNF213-AS1	-9.34e-03	9.93e-01	lncRNA
ENSG00000131016	AKAP12	8.55e-02	9.70e-01	protein_coding
ENSG00000144554	FANCD2	2.26e-01	8.51e-01	protein_coding
ENSG00000100201	DDX17	2.37e-01	7.12e-01	protein_coding
ENSG00000130517	PGPEP1	1.20e-01	8.88e-01	protein_coding
ENSG00000174839	DENND6A	7.80e-03	9.95e-01	protein_coding
ENSG00000188315	C3orf62	1.33e-01	9.50e-01	protein_coding
ENSG00000242086	MUC20-OT1	3.06e-01	4.55e-01	lncRNA
ENSG00000146112	PPP1R18	-1.47e-02	9.90e-01	protein_coding
ENSG00000105669	COPE	-2.82e-01	7.49e-01	protein_coding
ENSG00000259772	AC012236.1	-4.38e-01	3.59e-01	lncRNA
ENSG00000107036	RIC1	4.77e-01	2.03e-01	protein_coding
ENSG00000233476	EEF1A1P6	-4.51e-02	9.83e-01	processed_pseudogene
ENSG00000138231	DBR1	3.78e-01	3.56e-01	protein_coding
ENSG00000119421	NDUFA8	-7.08e-01	1.43e-02	protein_coding
ENSG00000100196	KDELR3	-1.89e-01	8.45e-01	protein_coding
ENSG00000110700	RPS13	-8.37e-01	3.10e-05	protein_coding
ENSG00000279246	AP003108.3	-1.50e-02	9.93e-01	TEC
ENSG00000101670	LIPG	3.64e-01	6.60e-01	protein_coding
ENSG00000259687	LINC01220	6.63e-02	9.79e-01	lncRNA
ENSG00000119328	FAM206A	2.17e-01	8.87e-01	protein_coding
ENSG00000066651	TRMT11	4.38e-01	4.84e-01	protein_coding
ENSG00000105176	URI1	-1.85e-01	8.08e-01	protein_coding
ENSG00000171532	NEUROD2	5.23e-01	4.16e-01	protein_coding
ENSG00000142185	TRPM2	1.67e-01	9.17e-01	protein_coding
ENSG00000012660	ELOVL5	1.24e-01	8.98e-01	protein_coding
ENSG00000130513	GDF15	2.04e-02	9.89e-01	protein_coding
ENSG00000149782	PLCB3	1.65e-01	6.71e-01	protein_coding
ENSG00000169018	FEM1B	-1.03e-01	9.57e-01	protein_coding
ENSG00000249115	HAUS5	5.46e-04	9.99e-01	protein_coding
ENSG00000136478	TEX2	-8.24e-03	9.94e-01	protein_coding
ENSG00000228140	AL031283.1	6.17e-01	2.90e-01	lncRNA
ENSG00000198585	NUDT16	-1.47e-01	9.09e-01	protein_coding
ENSG00000089356	FXYD3	-5.65e-01	2.41e-01	protein_coding
ENSG00000100425	BRD1	3.31e-01	3.87e-01	protein_coding
ENSG00000156599	ZDHHC5	3.11e-01	5.61e-01	protein_coding
ENSG00000161091	MFSD12	1.63e-01	8.42e-01	protein_coding
ENSG00000125730	C3	-1.72e-01	9.05e-01	protein_coding
ENSG00000119326	CTNNAL1	1.28e-01	9.36e-01	protein_coding
ENSG00000071655	MBD3	1.24e-01	8.17e-01	protein_coding
ENSG00000278619	MRM1	-3.94e-02	9.83e-01	protein_coding
ENSG00000122257	RBBP6	2.11e-01	6.80e-01	protein_coding
ENSG00000142634	EFHD2	-2.79e-02	9.90e-01	protein_coding
ENSG00000169976	SF3B5	-7.32e-01	5.72e-02	protein_coding
ENSG00000161682	FAM171A2	2.35e-01	6.41e-01	protein_coding
ENSG00000162144	CYB561A3	3.78e-02	9.83e-01	protein_coding
ENSG00000136158	SPRY2	-1.95e-01	7.80e-01	protein_coding
ENSG00000127540	UQCR11	-1.10e+00	3.07e-09	protein_coding
ENSG00000157657	ZNF618	-2.22e-02	9.89e-01	protein_coding
ENSG00000246174	KCTD21-AS1	1.05e-01	9.50e-01	lncRNA
ENSG00000188997	KCTD21	-2.18e-01	7.94e-01	protein_coding
ENSG00000128272	ATF4	-2.61e-01	6.35e-01	protein_coding
ENSG00000136295	TTYH3	1.50e-01	8.90e-01	protein_coding
ENSG00000237438	CECR7	2.05e-01	8.66e-01	transcribed_unprocessed_pseudogene
ENSG00000149809	TM7SF2	5.81e-01	2.48e-01	protein_coding
ENSG00000166199	ALKBH3	-1.86e-01	8.17e-01	protein_coding
ENSG00000181143	MUC16	-7.22e-02	9.72e-01	protein_coding
ENSG00000244165	P2RY11	2.08e-01	8.26e-01	protein_coding
ENSG00000103657	HERC1	2.31e-01	8.12e-01	protein_coding
ENSG00000149476	TKFC	6.52e-02	9.73e-01	protein_coding
ENSG00000165678	GHITM	-2.90e-01	6.19e-01	protein_coding
ENSG00000121579	NAA50	1.03e-02	9.93e-01	protein_coding
ENSG00000147408	CSGALNACT1	3.08e-01	3.68e-01	protein_coding
ENSG00000204237	OXLD1	-5.42e-01	1.22e-01	protein_coding
ENSG00000140044	JDP2	7.08e-02	9.76e-01	protein_coding
ENSG00000106052	TAX1BP1	-5.73e-02	9.82e-01	protein_coding
ENSG00000151338	MIPOL1	-2.29e-01	8.72e-01	protein_coding
ENSG00000132964	CDK8	-9.74e-02	9.52e-01	protein_coding
ENSG00000269900	RMRP	-2.37e-01	8.33e-01	lncRNA
ENSG00000185298	CCDC137	1.33e-01	9.18e-01	protein_coding
ENSG00000168216	LMBRD1	-1.73e-01	9.07e-01	protein_coding
ENSG00000259319	AF111167.2	2.37e-01	8.61e-01	lncRNA
ENSG00000162129	CLPB	-7.74e-03	9.94e-01	protein_coding
ENSG00000100292	HMOX1	-5.69e-02	9.69e-01	protein_coding
ENSG00000213341	CHUK	1.11e-01	9.51e-01	protein_coding
ENSG00000170776	AKAP13	2.62e-01	8.13e-01	protein_coding
ENSG00000186001	LRCH3	-3.45e-01	1.90e-01	protein_coding
ENSG00000248971	KRT8P46	2.41e-01	8.60e-01	processed_pseudogene
ENSG00000151552	QDPR	-2.41e-01	7.35e-01	protein_coding
ENSG00000124782	RREB1	9.36e-02	9.54e-01	protein_coding
ENSG00000130811	EIF3G	-3.02e-01	5.92e-01	protein_coding
ENSG00000134852	CLOCK	-3.66e-01	6.16e-01	protein_coding
ENSG00000100426	ZBED4	-2.50e-02	9.88e-01	protein_coding
ENSG00000051128	HOMER3	3.08e-02	9.89e-01	protein_coding
ENSG00000105325	FZR1	1.48e-01	8.95e-01	protein_coding
ENSG00000169926	KLF13	-4.17e-02	9.79e-01	protein_coding
ENSG00000156603	MED19	-4.65e-02	9.78e-01	protein_coding
ENSG00000006432	MAP3K9	1.86e-01	8.72e-01	protein_coding
ENSG00000137135	ARHGEF39	1.61e-02	9.91e-01	protein_coding
ENSG00000113712	CSNK1A1	2.26e-01	6.90e-01	protein_coding
ENSG00000144677	CTDSPL	-1.66e-01	9.08e-01	protein_coding
ENSG00000134851	TMEM165	-2.08e-01	8.10e-01	protein_coding
ENSG00000130810	PPAN	2.77e-01	6.52e-01	protein_coding
ENSG00000165887	ANKRD2	1.04e-01	9.67e-01	protein_coding
ENSG00000177663	IL17RA	2.97e-01	4.85e-01	protein_coding
ENSG00000064961	HMG20B	-5.90e-02	9.75e-01	protein_coding
ENSG00000215790	SLC35E2A	4.79e-01	2.58e-01	transcribed_unprocessed_pseudogene
ENSG00000243207	PPAN-P2RY11	3.27e-01	6.52e-01	protein_coding
ENSG00000162300	ZFPL1	-8.06e-02	9.39e-01	protein_coding
ENSG00000159884	CCDC107	-2.92e-01	5.32e-01	protein_coding
ENSG00000268575	AL031282.2	2.59e-01	5.48e-01	lncRNA
ENSG00000241935	HOGA1	-3.34e-01	3.34e-01	protein_coding
ENSG00000135604	STX11	8.02e-02	9.69e-01	protein_coding
ENSG00000187051	RPS19BP1	-3.96e-01	5.73e-01	protein_coding
ENSG00000215158	AC138409.2	9.39e-01	6.58e-05	transcribed_unprocessed_pseudogene
ENSG00000153814	JAZF1	-3.97e-01	4.43e-01	protein_coding
ENSG00000087053	MTMR2	-1.89e-01	8.91e-01	protein_coding
ENSG00000073536	NLE1	-2.66e-02	9.89e-01	protein_coding
ENSG00000107159	CA9	1.46e-01	9.41e-01	protein_coding
ENSG00000131389	SLC6A6	2.91e-01	6.06e-01	protein_coding
ENSG00000149823	VPS51	1.76e-01	8.74e-01	protein_coding
ENSG00000155252	PI4K2A	1.57e-02	9.92e-01	protein_coding
ENSG00000167315	ACAA2	-2.50e-01	5.11e-01	protein_coding
ENSG00000249967	AL355315.1	5.77e-01	3.75e-01	protein_coding
ENSG00000166946	CCNDBP1	-1.88e-01	8.87e-01	protein_coding
ENSG00000080608	PUM3	-2.91e-01	7.59e-01	protein_coding
ENSG00000171160	MORN4	-3.95e-01	4.90e-01	protein_coding
ENSG00000196557	CACNA1H	-1.55e-01	9.10e-01	protein_coding
ENSG00000244026	FAM86DP	2.97e-01	6.37e-01	transcribed_unprocessed_pseudogene
ENSG00000102781	KATNAL1	-1.55e-01	8.99e-01	protein_coding
ENSG00000119912	IDE	1.03e-01	9.66e-01	protein_coding
ENSG00000148926	ADM	2.64e-01	5.17e-01	protein_coding
ENSG00000259153	AC004816.1	-8.90e-02	9.70e-01	lncRNA
ENSG00000251562	MALAT1	1.04e+00	5.76e-07	lncRNA
ENSG00000167986	DDB1	9.06e-02	9.40e-01	protein_coding
ENSG00000145332	KLHL8	-3.42e-01	5.41e-01	protein_coding
ENSG00000082213	C5orf22	3.69e-01	5.06e-01	protein_coding
ENSG00000261659	Z92544.2	5.90e-01	3.59e-01	lncRNA
ENSG00000127585	FBXL16	7.38e-02	9.63e-01	protein_coding
ENSG00000241973	PI4KA	2.03e-01	6.42e-01	protein_coding
ENSG00000159733	ZFYVE28	2.57e-01	7.49e-01	protein_coding
ENSG00000129103	SUMF2	-1.47e-01	6.36e-01	protein_coding
ENSG00000067992	PDK3	-1.59e-02	9.92e-01	protein_coding
ENSG00000121766	ZCCHC17	-1.80e-01	8.84e-01	protein_coding
ENSG00000132953	XPO4	3.39e-01	6.74e-01	protein_coding
ENSG00000008128	CDK11A	5.97e-01	7.55e-02	protein_coding
ENSG00000109323	MANBA	-6.65e-02	9.79e-01	protein_coding
ENSG00000167306	MYO5B	-3.96e-01	4.77e-01	protein_coding
ENSG00000127580	WDR24	1.20e-01	8.26e-01	protein_coding
ENSG00000181472	ZBTB2	9.76e-02	9.67e-01	protein_coding
ENSG00000204469	PRRC2A	1.69e-01	8.48e-01	protein_coding
ENSG00000257704	INAFM1	-2.48e-01	6.19e-01	protein_coding
ENSG00000267322	SNHG22	9.47e-01	3.07e-03	lncRNA
ENSG00000129534	MIS18BP1	7.85e-01	5.29e-02	protein_coding
ENSG00000144596	GRIP2	9.90e-01	2.75e-03	protein_coding
ENSG00000099940	SNAP29	-1.58e-01	8.25e-01	protein_coding
ENSG00000185651	UBE2L3	-1.22e-01	9.02e-01	protein_coding
ENSG00000230069	LRRC37A15P	2.03e-02	9.93e-01	processed_pseudogene
ENSG00000064652	SNX24	-5.91e-02	9.79e-01	protein_coding
ENSG00000106591	MRPL32	-3.41e-01	6.68e-01	protein_coding
ENSG00000254469	AP002495.2	8.87e-01	2.48e-02	protein_coding
ENSG00000011405	PIK3C2A	6.20e-01	2.75e-01	protein_coding
ENSG00000174197	MGA	-3.03e-01	7.53e-01	protein_coding
ENSG00000072422	RHOBTB1	1.83e-01	7.87e-01	protein_coding
ENSG00000262049	AC139530.2	1.20e-01	8.99e-01	lncRNA
ENSG00000131069	ACSS2	2.24e-02	9.90e-01	protein_coding
ENSG00000214087	ARL16	-2.48e-01	7.52e-01	protein_coding
ENSG00000047634	SCML1	3.44e-02	9.82e-01	protein_coding
ENSG00000143947	RPS27A	-8.14e-01	1.51e-03	protein_coding
ENSG00000167720	SRR	-2.66e-01	8.01e-01	protein_coding
ENSG00000145730	PAM	-3.72e-02	9.88e-01	protein_coding
ENSG00000047315	POLR2B	8.64e-02	9.71e-01	protein_coding
ENSG00000149483	TMEM138	-2.89e-01	7.42e-01	protein_coding
ENSG00000185359	HGS	2.98e-01	2.79e-01	protein_coding
ENSG00000168938	PPIC	-1.36e-01	8.44e-01	protein_coding
ENSG00000136930	PSMB7	-5.32e-01	1.54e-01	protein_coding
ENSG00000134138	MEIS2	3.91e-01	6.08e-01	protein_coding
ENSG00000147872	PLIN2	-1.34e-01	8.15e-01	protein_coding
ENSG00000164924	YWHAZ	-8.31e-02	9.50e-01	protein_coding
ENSG00000005961	ITGA2B	4.98e-01	1.12e-01	protein_coding
ENSG00000167721	TSR1	1.40e-01	7.69e-01	protein_coding
ENSG00000131238	PPT1	-1.14e-01	8.34e-01	protein_coding
ENSG00000106636	YKT6	1.31e-02	9.93e-01	protein_coding
ENSG00000141258	SGSM2	5.01e-01	7.10e-04	protein_coding
ENSG00000104375	STK3	-2.02e-01	8.72e-01	protein_coding
ENSG00000152377	SPOCK1	1.85e-01	9.08e-01	protein_coding
ENSG00000137842	TMEM62	1.07e-01	9.32e-01	protein_coding
ENSG00000119541	VPS4B	1.75e-02	9.93e-01	protein_coding
ENSG00000100297	MCM5	1.25e-01	8.81e-01	protein_coding
ENSG00000130559	CAMSAP1	-8.20e-02	9.29e-01	protein_coding
ENSG00000133121	STARD13	5.97e-01	1.02e-01	protein_coding
ENSG00000225697	SLC26A6	4.76e-01	4.68e-02	protein_coding
ENSG00000103544	VPS35L	-8.79e-02	9.09e-01	protein_coding
ENSG00000093217	XYLB	-8.84e-02	9.17e-01	protein_coding
ENSG00000007944	MYLIP	7.71e-02	9.69e-01	protein_coding
ENSG00000095485	CWF19L1	-2.55e-01	8.42e-01	protein_coding
ENSG00000064666	CNN2	4.58e-02	9.69e-01	protein_coding
ENSG00000067182	TNFRSF1A	-1.29e-01	8.55e-01	protein_coding
ENSG00000185442	FAM174B	-1.26e-01	9.53e-01	protein_coding
ENSG00000197879	MYO1C	2.85e-01	6.06e-01	protein_coding
ENSG00000112029	FBXO5	-2.80e-03	9.97e-01	protein_coding
ENSG00000223768	LINC00205	-1.44e-01	9.26e-01	lncRNA
ENSG00000161179	YDJC	-1.08e-01	9.52e-01	protein_coding
ENSG00000149639	SOGA1	2.79e-01	6.03e-01	protein_coding
ENSG00000137404	NRM	-1.23e-01	8.47e-01	protein_coding
ENSG00000152219	ARL14EP	-2.54e-01	8.53e-01	protein_coding
ENSG00000183111	ARHGEF37	1.14e-01	9.61e-01	protein_coding
ENSG00000184384	MAML2	8.76e-02	9.71e-01	protein_coding
ENSG00000104613	INTS10	1.51e-02	9.91e-01	protein_coding
ENSG00000123472	ATPAF1	-8.40e-02	9.69e-01	protein_coding
ENSG00000137198	GMPR	-2.97e-01	5.51e-01	protein_coding
ENSG00000112877	CEP72	2.67e-02	9.88e-01	protein_coding
ENSG00000169918	OTUD7A	-3.75e-01	7.00e-01	protein_coding
ENSG00000112031	MTRF1L	-1.60e-02	9.93e-01	protein_coding
ENSG00000163453	IGFBP7	-1.11e-01	9.57e-01	protein_coding
ENSG00000171368	TPPP	1.64e-01	9.17e-01	protein_coding
ENSG00000163029	SMC6	2.47e-01	8.57e-01	protein_coding
ENSG00000160209	PDXK	-4.59e-02	9.83e-01	protein_coding
ENSG00000070366	SMG6	8.73e-02	9.22e-01	protein_coding
ENSG00000101138	CSTF1	-2.17e-01	3.85e-01	protein_coding
ENSG00000131462	TUBG1	-7.16e-02	9.71e-01	protein_coding
ENSG00000141699	RETREG3	1.70e-01	8.57e-01	protein_coding
ENSG00000178295	GEN1	1.08e-01	9.66e-01	protein_coding
ENSG00000129514	FOXA1	-5.38e-03	9.96e-01	protein_coding
ENSG00000137409	MTCH1	-1.75e-02	9.92e-01	protein_coding
ENSG00000279117	AP001972.5	6.80e-02	9.69e-01	TEC
ENSG00000139865	TTC6	6.08e-01	1.50e-01	protein_coding
ENSG00000144645	OSBPL10	1.71e-01	8.33e-01	protein_coding
ENSG00000221914	PPP2R2A	1.02e-01	9.05e-01	protein_coding
ENSG00000213672	NCKIPSD	2.31e-01	3.63e-01	protein_coding
ENSG00000063761	ADCK1	-2.72e-02	9.88e-01	protein_coding
ENSG00000131067	GGT7	5.82e-01	5.63e-03	protein_coding
ENSG00000011485	PPP5C	-1.01e-01	9.48e-01	protein_coding
ENSG00000121073	SLC35B1	-3.52e-01	6.06e-01	protein_coding
ENSG00000106771	TMEM245	-8.85e-02	9.43e-01	protein_coding
ENSG00000183628	DGCR6	-1.33e-01	9.41e-01	protein_coding
ENSG00000066135	KDM4A	2.13e-01	4.56e-01	protein_coding
ENSG00000177374	HIC1	-2.07e-01	8.85e-01	protein_coding
ENSG00000149300	C11orf52	-2.81e-01	7.84e-01	protein_coding
ENSG00000128228	SDF2L1	-2.73e-01	7.74e-01	protein_coding
ENSG00000236200	KDM4A-AS1	8.16e-02	9.69e-01	lncRNA
ENSG00000165300	SLITRK5	1.42e-01	9.07e-01	protein_coding
ENSG00000131236	CAP1	8.72e-02	9.24e-01	protein_coding
ENSG00000109846	CRYAB	-1.91e-01	8.98e-01	protein_coding
ENSG00000100302	RASD2	1.33e-02	9.93e-01	protein_coding
ENSG00000108639	SYNGR2	-5.93e-02	9.76e-01	protein_coding
ENSG00000181274	FRAT2	-1.92e-01	5.29e-01	protein_coding
ENSG00000272046	AL445647.1	1.41e+00	5.93e-06	lncRNA
ENSG00000277142	LINC00235	3.80e-01	2.09e-01	lncRNA
ENSG00000135047	CTSL	-1.57e-01	5.60e-01	protein_coding
ENSG00000151276	MAGI1	4.68e-01	4.13e-01	protein_coding
ENSG00000100033	PRODH	5.38e-01	1.69e-01	protein_coding
ENSG00000257103	LSM14A	4.08e-01	5.45e-01	protein_coding
ENSG00000100767	PAPLN	2.68e-01	7.45e-01	protein_coding
ENSG00000173889	PHC3	-8.36e-02	9.54e-01	protein_coding
ENSG00000198125	MB	-5.10e-01	9.71e-02	protein_coding
ENSG00000175390	EIF3F	5.60e-01	1.49e-01	protein_coding
ENSG00000106852	LHX6	-2.94e-02	9.90e-01	protein_coding
ENSG00000008300	CELSR3	6.41e-02	9.78e-01	protein_coding
ENSG00000228315	GUSBP11	6.02e-01	6.18e-02	lncRNA
ENSG00000103326	CAPN15	1.61e-01	7.95e-01	protein_coding
ENSG00000141985	SH3GL1	-1.78e-02	9.92e-01	protein_coding
ENSG00000100023	PPIL2	8.42e-02	9.04e-01	protein_coding
ENSG00000126254	RBM42	-4.66e-03	9.97e-01	protein_coding
ENSG00000119686	FLVCR2	7.79e-03	9.96e-01	protein_coding
ENSG00000189067	LITAF	-1.40e-03	9.98e-01	protein_coding
ENSG00000101457	DNTTIP1	-2.57e-01	7.14e-01	protein_coding
ENSG00000174628	IQCK	-9.43e-02	9.69e-01	protein_coding
ENSG00000162413	KLHL21	1.02e-01	9.23e-01	protein_coding
ENSG00000187479	C11orf96	-9.45e-02	9.66e-01	protein_coding
ENSG00000198863	RUNDC1	1.37e-01	8.06e-01	protein_coding
ENSG00000119685	TTLL5	4.04e-01	5.07e-01	protein_coding
ENSG00000128989	ARPP19	-3.10e-01	2.53e-01	protein_coding
ENSG00000137486	ARRB1	2.24e-02	9.88e-01	protein_coding
ENSG00000196072	BLOC1S2	-1.75e-01	8.73e-01	protein_coding
ENSG00000116273	PHF13	2.78e-02	9.83e-01	protein_coding
ENSG00000112852	PCDHB2	3.02e-01	8.01e-01	protein_coding
ENSG00000146535	GNA12	-6.77e-03	9.94e-01	protein_coding
ENSG00000177058	SLC38A9	-1.36e-01	9.30e-01	protein_coding
ENSG00000118369	USP35	1.84e-01	7.66e-01	protein_coding
ENSG00000156453	PCDH1	2.73e-01	7.87e-01	protein_coding
ENSG00000102098	SCML2	1.98e-01	8.01e-01	protein_coding
ENSG00000140463	BBS4	1.02e-01	9.16e-01	protein_coding
ENSG00000103550	KNOP1	-3.20e-01	3.72e-01	protein_coding
ENSG00000182923	CEP63	3.96e-01	6.20e-01	protein_coding
ENSG00000130511	SSBP4	1.32e-02	9.91e-01	protein_coding
ENSG00000272578	AP000347.1	1.03e+00	2.29e-02	transcribed_unprocessed_pseudogene
ENSG00000156170	NDUFAF6	-2.51e-01	6.34e-01	protein_coding
ENSG00000262420	AC007613.1	2.25e-01	8.34e-01	lncRNA
ENSG00000130347	RTN4IP1	-2.71e-01	6.97e-01	protein_coding
ENSG00000167191	GPRC5B	2.20e-01	8.28e-01	protein_coding
ENSG00000175662	TOM1L2	2.02e-01	7.74e-01	protein_coding
ENSG00000205981	DNAJC19	-6.24e-01	2.44e-01	protein_coding
ENSG00000153066	TXNDC11	1.13e-01	9.07e-01	protein_coding
ENSG00000108039	XPNPEP1	-9.44e-02	9.16e-01	protein_coding
ENSG00000136504	KAT7	1.52e-01	8.73e-01	protein_coding
ENSG00000131469	RPL27	-1.16e+00	5.10e-08	protein_coding
ENSG00000257900	AL162632.1	2.72e-01	8.22e-01	lncRNA
ENSG00000184602	SNN	-1.18e-01	9.27e-01	protein_coding
ENSG00000026508	CD44	-9.13e-02	9.53e-01	protein_coding
ENSG00000151914	DST	1.82e-01	9.03e-01	protein_coding
ENSG00000182858	ALG12	1.11e-01	9.52e-01	protein_coding
ENSG00000140464	PML	2.29e-01	6.17e-01	protein_coding
ENSG00000100027	YPEL1	-6.90e-01	5.52e-02	protein_coding
ENSG00000083099	LYRM2	-1.09e-01	9.63e-01	protein_coding
ENSG00000138160	KIF11	2.47e-01	8.39e-01	protein_coding
ENSG00000228300	C19orf24	-3.87e-01	5.66e-01	protein_coding
ENSG00000173530	TNFRSF10D	-8.43e-03	9.94e-01	protein_coding
ENSG00000189283	FHIT	-5.85e-01	3.59e-01	protein_coding
ENSG00000106346	USP42	1.63e-03	9.99e-01	protein_coding
ENSG00000121769	FABP3	-4.49e-01	1.59e-01	protein_coding
ENSG00000105655	ISYNA1	-1.99e-01	8.07e-01	protein_coding
ENSG00000133935	ERG28	-2.78e-01	8.06e-01	protein_coding
ENSG00000033867	SLC4A7	4.55e-01	4.27e-01	protein_coding
ENSG00000119699	TGFB3	1.11e-01	9.32e-01	protein_coding
ENSG00000160233	LRRC3	-7.70e-02	9.67e-01	protein_coding
ENSG00000037042	TUBG2	1.33e-01	7.49e-01	protein_coding
ENSG00000123136	DDX39A	-6.68e-02	9.77e-01	protein_coding
ENSG00000141458	NPC1	1.27e-01	9.29e-01	protein_coding
ENSG00000129055	ANAPC13	-3.54e-01	5.07e-01	protein_coding
ENSG00000119650	IFT43	-4.30e-01	3.17e-01	protein_coding
ENSG00000109475	RPL34	-1.43e+00	7.37e-08	protein_coding
ENSG00000002746	HECW1	-4.82e-01	4.20e-01	protein_coding
ENSG00000091640	SPAG7	-3.19e-01	6.08e-01	protein_coding
ENSG00000099617	EFNA2	-9.88e-02	9.53e-01	protein_coding
ENSG00000175305	CCNE2	1.83e-01	9.12e-01	protein_coding
ENSG00000113248	PCDHB15	2.94e-01	7.75e-01	protein_coding
ENSG00000176896	TCEANC	-2.85e-01	6.96e-01	protein_coding
ENSG00000173838	MARCH10	-2.17e-01	8.12e-01	protein_coding
ENSG00000133401	PDZD2	8.11e-01	3.16e-02	protein_coding
ENSG00000198189	HSD17B11	1.09e-01	9.52e-01	protein_coding
ENSG00000184164	CRELD2	-3.55e-02	9.83e-01	protein_coding
ENSG00000187372	PCDHB13	-5.07e-02	9.82e-01	protein_coding
ENSG00000166272	WBP1L	-7.59e-02	9.30e-01	protein_coding
ENSG00000100731	PCNX1	3.55e-02	9.82e-01	protein_coding
ENSG00000069020	MAST4	-1.63e-02	9.93e-01	protein_coding
ENSG00000033327	GAB2	1.86e-01	7.31e-01	protein_coding
ENSG00000120327	PCDHB14	2.33e-01	8.73e-01	protein_coding
ENSG00000168528	SERINC2	-5.97e-02	9.66e-01	protein_coding
ENSG00000133119	RFC3	-1.52e-01	8.57e-01	protein_coding
ENSG00000138867	GUCD1	5.14e-02	9.74e-01	protein_coding
ENSG00000269399	AC008764.6	8.23e-01	7.32e-02	lncRNA
ENSG00000168994	PXDC1	3.31e-02	9.81e-01	protein_coding
ENSG00000274211	SOCS7	1.33e-01	8.22e-01	protein_coding
ENSG00000270504	AL391422.4	-4.19e-02	9.84e-01	lncRNA
ENSG00000076928	ARHGEF1	-6.37e-02	9.70e-01	protein_coding
ENSG00000119048	UBE2B	-3.51e-01	4.11e-01	protein_coding
ENSG00000164920	OSR2	6.49e-02	9.71e-01	protein_coding
ENSG00000148795	CYP17A1	1.84e-01	8.91e-01	protein_coding
ENSG00000185164	NOMO2	-1.29e-01	9.03e-01	protein_coding
ENSG00000121039	RDH10	2.48e-01	3.66e-01	protein_coding
ENSG00000167900	TK1	-2.62e-01	7.87e-01	protein_coding
ENSG00000105085	MED26	1.04e-01	9.31e-01	protein_coding
ENSG00000137513	NARS2	3.79e-02	9.83e-01	protein_coding
ENSG00000147604	RPL7	-4.54e-01	6.39e-02	protein_coding
ENSG00000175445	LPL	1.80e-01	8.82e-01	protein_coding
ENSG00000141452	RMC1	1.99e-01	7.52e-01	protein_coding
ENSG00000220785	MTMR9LP	6.40e-02	9.71e-01	transcribed_unprocessed_pseudogene
ENSG00000124788	ATXN1	-1.83e-01	8.64e-01	protein_coding
ENSG00000164941	INTS8	2.02e-01	8.57e-01	protein_coding
ENSG00000269044	AC024075.2	-4.17e-02	9.88e-01	lncRNA
ENSG00000130303	BST2	-3.28e-01	5.46e-01	protein_coding
ENSG00000172785	CBWD1	7.73e-02	9.71e-01	protein_coding
ENSG00000261889	AC108134.2	4.20e-01	6.24e-01	lncRNA
ENSG00000171135	JAGN1	-1.24e-01	8.99e-01	protein_coding
ENSG00000183615	FAM167B	-2.99e-01	2.19e-01	protein_coding
ENSG00000152804	HHEX	-2.50e-01	6.04e-01	protein_coding
ENSG00000100031	GGT1	6.89e-02	9.78e-01	protein_coding
ENSG00000035664	DAPK2	-1.11e-01	9.12e-01	protein_coding
ENSG00000166398	KIAA0355	3.22e-01	5.12e-01	protein_coding
ENSG00000137522	RNF121	-4.09e-02	9.83e-01	protein_coding
ENSG00000147642	SYBU	-2.50e-02	9.81e-01	protein_coding
ENSG00000105072	C19orf44	4.61e-01	6.89e-02	protein_coding
ENSG00000246582	AC100861.1	4.18e-02	9.79e-01	lncRNA
ENSG00000138709	LARP1B	-1.33e-01	9.36e-01	protein_coding
ENSG00000126216	TUBGCP3	1.62e-04	1.00e+00	protein_coding
ENSG00000225210	DUXAP9	2.57e-01	7.59e-01	transcribed_processed_pseudogene
ENSG00000221963	APOL6	-7.67e-02	9.37e-01	protein_coding
ENSG00000275700	AATF	5.82e-02	9.79e-01	protein_coding
ENSG00000159086	PAXBP1	5.53e-01	1.90e-01	protein_coding
ENSG00000187792	ZNF70	-2.60e-02	9.88e-01	protein_coding
ENSG00000105136	ZNF419	4.32e-01	5.44e-01	protein_coding
ENSG00000068137	PLEKHH3	9.35e-02	8.82e-01	protein_coding
ENSG00000085831	TTC39A	5.95e-01	3.03e-01	protein_coding
ENSG00000104689	TNFRSF10A	3.29e-01	5.66e-01	protein_coding
ENSG00000189403	HMGB1	-2.52e-02	9.88e-01	protein_coding
ENSG00000231856	AL162377.1	-6.38e-02	9.76e-01	lncRNA
ENSG00000139668	WDFY2	-1.89e-01	8.45e-01	protein_coding
ENSG00000010539	ZNF200	1.66e-01	8.72e-01	protein_coding
ENSG00000123595	RAB9A	-1.47e-01	9.10e-01	protein_coding
ENSG00000120647	CCDC77	-1.68e-01	9.01e-01	protein_coding
ENSG00000177427	MIEF2	5.35e-02	9.77e-01	protein_coding
ENSG00000119986	AVPI1	-1.44e-01	9.29e-01	protein_coding
ENSG00000102796	DHRS12	-3.01e-01	7.47e-01	protein_coding
ENSG00000085872	CHERP	1.35e-01	9.10e-01	protein_coding
ENSG00000170917	NUDT6	-2.21e-01	8.73e-01	protein_coding
ENSG00000140521	POLG	1.76e-01	7.59e-01	protein_coding
ENSG00000162961	DPY30	-4.04e-01	2.48e-01	protein_coding
ENSG00000130803	ZNF317	8.75e-02	9.47e-01	protein_coding
ENSG00000149311	ATM	3.56e-01	6.53e-01	protein_coding
ENSG00000127526	SLC35E1	2.68e-01	3.83e-01	protein_coding
ENSG00000070081	NUCB2	1.19e-01	9.62e-01	protein_coding
ENSG00000047346	FAM214A	2.66e-01	8.46e-01	protein_coding
ENSG00000146021	KLHL3	8.18e-01	1.08e-01	protein_coding
ENSG00000234665	AL512625.3	-5.03e-01	2.16e-01	lncRNA
ENSG00000169223	LMAN2	-6.17e-02	9.74e-01	protein_coding
ENSG00000138685	FGF2	1.16e-01	9.43e-01	protein_coding
ENSG00000142910	TINAGL1	1.19e-01	8.64e-01	protein_coding
ENSG00000099822	HCN2	-8.92e-02	9.24e-01	protein_coding
ENSG00000170161	AL512625.1	-9.48e-01	7.13e-03	lncRNA
ENSG00000164237	CMBL	-1.46e-01	7.04e-01	protein_coding
ENSG00000080298	RFX3	-2.66e-01	7.56e-01	protein_coding
ENSG00000142937	RPS8	-5.41e-01	4.59e-02	protein_coding
ENSG00000182912	TSPEAR-AS2	1.85e-01	9.07e-01	lncRNA
ENSG00000112234	FBXL4	-1.00e-01	9.55e-01	protein_coding
ENSG00000249348	UGDH-AS1	1.12e-01	9.60e-01	lncRNA
ENSG00000196459	TRAPPC2	-1.12e-01	9.41e-01	protein_coding
ENSG00000101347	SAMHD1	-6.00e-02	9.79e-01	protein_coding
ENSG00000001084	GCLC	5.42e-01	3.59e-01	protein_coding
ENSG00000214046	SMIM7	-5.04e-01	1.16e-01	protein_coding
ENSG00000137337	MDC1	6.55e-02	9.71e-01	protein_coding
ENSG00000084676	NCOA1	-2.70e-01	7.89e-01	protein_coding
ENSG00000155254	MARVELD1	-2.18e-02	9.83e-01	protein_coding
ENSG00000145945	FAM50B	4.35e-02	9.79e-01	protein_coding
ENSG00000160953	PWWP3A	2.45e-01	4.58e-01	protein_coding
ENSG00000152642	GPD1L	-5.93e-02	9.79e-01	protein_coding
ENSG00000162959	MEMO1	-3.46e-01	3.44e-01	protein_coding
ENSG00000185838	GNB1L	-3.00e-02	9.90e-01	protein_coding
ENSG00000141456	PELP1	9.35e-02	9.11e-01	protein_coding
ENSG00000178026	LRRC75B	2.40e-02	9.90e-01	protein_coding
ENSG00000148200	NR6A1	3.68e-01	4.30e-01	protein_coding
ENSG00000100206	DMC1	-2.58e-01	8.52e-01	protein_coding
ENSG00000215012	RTL10	-5.84e-02	9.69e-01	protein_coding
ENSG00000106780	MEGF9	6.27e-02	9.79e-01	protein_coding
ENSG00000100028	SNRPD3	-2.29e-01	8.13e-01	protein_coding
ENSG00000160111	CPAMD8	1.89e-01	9.11e-01	protein_coding
ENSG00000109814	UGDH	1.91e-02	9.90e-01	protein_coding
ENSG00000197608	ZNF841	1.54e-01	9.39e-01	protein_coding
ENSG00000073614	KDM5A	8.21e-01	8.05e-02	protein_coding
ENSG00000215417	MIR17HG	8.83e-01	1.69e-02	lncRNA
ENSG00000166797	CIAO2A	-5.07e-01	3.75e-01	protein_coding
ENSG00000149308	NPAT	1.87e-01	9.16e-01	protein_coding
ENSG00000155097	ATP6V1C1	-6.45e-02	9.72e-01	protein_coding
ENSG00000184058	TBX1	1.33e-01	6.83e-01	protein_coding
ENSG00000170293	CMTM8	-2.47e-01	7.85e-01	protein_coding
ENSG00000147457	CHMP7	1.93e-01	8.67e-01	protein_coding
ENSG00000023608	SNAPC1	-2.45e-01	8.32e-01	protein_coding
ENSG00000254337	AC083967.1	-4.13e-01	6.06e-01	lncRNA
ENSG00000100644	HIF1A	2.45e-01	7.75e-01	protein_coding
ENSG00000140395	WDR61	-2.28e-01	8.11e-01	protein_coding
ENSG00000099953	MMP11	2.58e-01	5.51e-01	protein_coding
ENSG00000163683	SMIM14	-3.59e-01	5.33e-01	protein_coding
ENSG00000167671	UBXN6	-4.50e-02	9.82e-01	protein_coding
ENSG00000164683	HEY1	-7.69e-02	9.57e-01	protein_coding
ENSG00000183655	KLHL25	4.22e-01	3.59e-01	protein_coding
ENSG00000179399	GPC5	-1.18e-01	9.05e-01	protein_coding
ENSG00000127533	F2RL3	4.86e-01	4.40e-01	protein_coding
ENSG00000100888	CHD8	1.42e-01	9.43e-01	protein_coding
ENSG00000250479	CHCHD10	-4.43e-01	1.39e-02	protein_coding
ENSG00000253190	AC084082.1	9.33e-01	2.16e-02	lncRNA
ENSG00000142945	KIF2C	1.77e-01	8.94e-01	protein_coding
ENSG00000282851	BISPR	-5.99e-02	9.71e-01	lncRNA
ENSG00000280239	AC011498.7	1.58e-01	9.37e-01	TEC
ENSG00000197977	ELOVL2	4.33e-02	9.86e-01	protein_coding
ENSG00000155256	ZFYVE27	3.97e-01	1.90e-01	protein_coding
ENSG00000069998	HDHD5	-2.19e-02	9.91e-01	protein_coding
ENSG00000237190	CDKN2AIPNL	-4.72e-01	3.75e-01	protein_coding
ENSG00000134107	BHLHE40	1.25e-02	9.93e-01	protein_coding
ENSG00000115234	SNX17	-1.31e-01	9.38e-01	protein_coding
ENSG00000163818	LZTFL1	2.57e-01	8.01e-01	protein_coding
ENSG00000167670	CHAF1A	3.65e-01	7.36e-02	protein_coding
ENSG00000063978	RNF4	2.15e-01	3.78e-01	protein_coding
ENSG00000145526	CDH18	1.28e-01	9.53e-01	protein_coding
ENSG00000244115	DNAJC25-GNG10	3.78e-01	6.24e-01	protein_coding
ENSG00000059769	DNAJC25	3.29e-02	9.90e-01	protein_coding
ENSG00000259802	AC012640.2	2.09e-01	7.05e-01	lncRNA
ENSG00000185043	CIB1	-3.95e-01	5.35e-01	protein_coding
ENSG00000167889	MGAT5B	1.99e-01	6.38e-01	protein_coding
ENSG00000132952	USPL1	1.26e-01	9.56e-01	protein_coding
ENSG00000163795	ZNF513	1.79e-01	8.35e-01	protein_coding
ENSG00000079691	CARMIL1	9.41e-02	9.67e-01	protein_coding
ENSG00000136156	ITM2B	-2.43e-01	5.63e-01	protein_coding
ENSG00000242616	GNG10	-4.43e-01	4.73e-01	protein_coding
ENSG00000183208	GDPGP1	8.26e-02	9.65e-01	protein_coding
ENSG00000062725	APPBP2	2.82e-01	7.56e-01	protein_coding
ENSG00000144724	PTPRG	5.83e-01	1.20e-01	protein_coding
ENSG00000196683	TOMM7	-1.02e+00	7.76e-05	protein_coding
ENSG00000153551	CMTM7	-1.50e-01	9.07e-01	protein_coding
ENSG00000182768	NGRN	-5.69e-02	9.79e-01	protein_coding
ENSG00000244306	AL589743.1	1.35e-01	9.03e-01	transcribed_processed_pseudogene
ENSG00000196110	ZNF699	-2.35e-01	8.57e-01	protein_coding
ENSG00000008256	CYTH3	3.37e-01	2.80e-01	protein_coding
ENSG00000260274	AC068338.2	-2.51e-01	7.74e-01	lncRNA
ENSG00000091317	CMTM6	-8.48e-02	9.67e-01	protein_coding
ENSG00000152359	POC5	-1.21e-01	9.59e-01	protein_coding
ENSG00000197444	OGDHL	1.17e-01	9.31e-01	protein_coding
ENSG00000159658	EFCAB14	-1.58e-01	9.12e-01	protein_coding
ENSG00000275216	AL161431.1	1.76e-01	9.17e-01	lncRNA
ENSG00000146267	FAXC	-1.38e-01	9.04e-01	protein_coding
ENSG00000100804	PSMB5	-3.64e-01	5.17e-01	protein_coding
ENSG00000224531	SMIM13	-1.68e-01	8.18e-01	protein_coding
ENSG00000079974	RABL2B	1.15e-01	8.97e-01	protein_coding
ENSG00000184949	FAM227A	7.42e-01	1.18e-01	protein_coding
ENSG00000007923	DNAJC11	1.96e-02	9.87e-01	protein_coding
ENSG00000138639	ARHGAP24	-3.04e-01	7.45e-01	protein_coding
ENSG00000005102	MEOX1	7.34e-02	9.78e-01	protein_coding
ENSG00000280916	FOXCUT	-9.49e-02	9.67e-01	lncRNA
ENSG00000148187	MRRF	-3.44e-01	1.08e-01	protein_coding
ENSG00000141971	MVB12A	-2.09e-01	8.39e-01	protein_coding
ENSG00000113384	GOLPH3	-4.03e-02	9.76e-01	protein_coding
ENSG00000204611	ZNF616	-8.38e-02	9.73e-01	protein_coding
ENSG00000175063	UBE2C	-3.19e-01	4.85e-01	protein_coding
ENSG00000196267	ZNF836	-2.24e-01	8.46e-01	protein_coding
ENSG00000228649	SNHG26	9.41e-01	1.50e-02	lncRNA
ENSG00000163558	PRKCI	1.91e-01	8.88e-01	protein_coding
ENSG00000173264	GPR137	-7.63e-02	9.26e-01	protein_coding
ENSG00000113108	APBB3	5.93e-01	3.08e-02	protein_coding
ENSG00000111859	NEDD9	4.92e-02	9.76e-01	protein_coding
ENSG00000054598	FOXC1	1.37e-01	8.73e-01	protein_coding
ENSG00000049192	ADAMTS6	-2.63e-01	8.47e-01	protein_coding
ENSG00000150457	LATS2	1.16e-01	9.41e-01	protein_coding
ENSG00000198856	OSTC	-5.47e-01	2.70e-01	protein_coding
ENSG00000119446	RBM18	-8.10e-02	9.51e-01	protein_coding
ENSG00000046651	OFD1	1.06e+00	2.01e-03	protein_coding
ENSG00000137074	APTX	-9.60e-02	9.41e-01	protein_coding
ENSG00000101220	C20orf27	-2.37e-01	7.02e-01	protein_coding
ENSG00000251169	LINC01843	-3.13e-01	7.57e-01	lncRNA
ENSG00000204138	PHACTR4	2.76e-02	9.90e-01	protein_coding
ENSG00000184319	RPL23AP82	-1.90e-01	8.25e-01	transcribed_unprocessed_pseudogene
ENSG00000133805	AMPD3	8.85e-02	9.71e-01	protein_coding
ENSG00000099821	POLRMT	6.50e-02	9.50e-01	protein_coding
ENSG00000172197	MBOAT1	3.67e-01	3.87e-01	protein_coding
ENSG00000138190	EXOC6	-4.02e-01	5.23e-01	protein_coding
ENSG00000171953	ATPAF2	-1.34e-01	9.17e-01	protein_coding
ENSG00000145214	DGKQ	4.88e-01	3.11e-01	protein_coding
ENSG00000002330	BAD	-5.10e-01	2.26e-01	protein_coding
ENSG00000108797	CNTNAP1	1.55e-02	9.93e-01	protein_coding
ENSG00000164109	MAD2L1	4.88e-03	9.97e-01	protein_coding
ENSG00000162545	CAMK2N1	2.26e-01	8.57e-01	protein_coding
ENSG00000169375	SIN3A	2.70e-01	7.75e-01	protein_coding
ENSG00000152484	USP12	6.41e-02	9.72e-01	protein_coding
ENSG00000184451	CCR10	-1.11e-01	9.59e-01	protein_coding
ENSG00000198467	TPM2	-1.38e-01	9.03e-01	protein_coding
ENSG00000183077	AFMID	-3.48e-01	4.34e-01	protein_coding
ENSG00000177602	HASPIN	-1.14e-01	8.20e-01	protein_coding
ENSG00000198677	TTC37	6.10e-01	3.10e-01	protein_coding
ENSG00000112242	E2F3	2.10e-01	8.38e-01	protein_coding
ENSG00000011638	TMEM159	-2.69e-01	5.13e-01	protein_coding
ENSG00000150347	ARID5B	1.27e-01	9.54e-01	protein_coding
ENSG00000115380	EFEMP1	-5.01e-02	9.71e-01	protein_coding
ENSG00000083457	ITGAE	-6.27e-01	1.78e-01	protein_coding
ENSG00000140400	MAN2C1	1.17e+00	5.55e-18	protein_coding
ENSG00000041988	THAP3	-3.74e-02	9.82e-01	protein_coding
ENSG00000138095	LRPPRC	8.00e-02	9.52e-01	protein_coding
ENSG00000127415	IDUA	4.22e-01	2.96e-01	protein_coding
ENSG00000124193	SRSF6	2.48e-02	9.84e-01	protein_coding
ENSG00000139946	PELI2	8.75e-02	9.69e-01	protein_coding
ENSG00000047644	WWC3	-6.45e-02	9.78e-01	protein_coding
ENSG00000260604	AL590004.3	2.40e-01	8.69e-01	lncRNA
ENSG00000198832	SELENOM	-6.56e-01	3.09e-03	protein_coding
ENSG00000233621	LINC01137	-1.95e-01	8.18e-01	lncRNA
ENSG00000021762	OSBPL5	4.22e-01	2.41e-01	protein_coding
ENSG00000095203	EPB41L4B	5.21e-03	9.97e-01	protein_coding
ENSG00000151320	AKAP6	5.79e-01	3.02e-01	protein_coding
ENSG00000145375	SPATA5	-1.03e-02	9.93e-01	protein_coding
ENSG00000079841	RIMS1	1.22e-01	9.53e-01	protein_coding
ENSG00000163874	ZC3H12A	3.48e-01	4.66e-01	protein_coding
ENSG00000240857	RDH14	-2.80e-01	6.20e-01	protein_coding
ENSG00000166634	SERPINB12	2.05e-01	8.97e-01	protein_coding
ENSG00000132906	CASP9	-4.62e-03	9.97e-01	protein_coding
ENSG00000197345	MRPL21	-5.75e-01	1.70e-01	protein_coding
ENSG00000170502	NUDT9	7.08e-02	9.77e-01	protein_coding
ENSG00000196230	TUBB	4.61e-03	9.97e-01	protein_coding
ENSG00000122299	ZC3H7A	1.26e-01	9.25e-01	protein_coding
ENSG00000272540	AL662797.1	2.99e-01	7.59e-01	lncRNA
ENSG00000197555	SIPA1L1	4.20e-02	9.83e-01	protein_coding
ENSG00000140525	FANCI	8.32e-02	9.69e-01	protein_coding
ENSG00000178397	FAM220A	-2.46e-01	8.49e-01	protein_coding
ENSG00000286075	AC009412.1	-1.62e-01	8.97e-01	protein_coding
ENSG00000113916	BCL6	2.29e-02	9.92e-01	protein_coding
ENSG00000176225	RTTN	3.08e-02	9.88e-01	protein_coding
ENSG00000256340	ABCC6P1	3.12e-01	7.43e-01	transcribed_unprocessed_pseudogene
ENSG00000176087	SLC35A4	6.54e-02	9.52e-01	protein_coding
ENSG00000008086	CDKL5	-4.58e-01	4.93e-01	protein_coding
ENSG00000163848	ZNF148	-3.72e-01	5.54e-01	protein_coding
ENSG00000168066	SF1	7.53e-02	9.56e-01	protein_coding
ENSG00000101557	USP14	-1.55e-01	7.12e-01	protein_coding
ENSG00000185950	IRS2	5.05e-02	9.83e-01	protein_coding
ENSG00000164089	ETNPPL	-2.37e-03	9.99e-01	protein_coding
ENSG00000103174	NAGPA	8.66e-04	9.99e-01	protein_coding
ENSG00000125386	FAM193A	1.56e-01	8.87e-01	protein_coding
ENSG00000233276	GPX1	-3.97e-01	4.93e-01	protein_coding
ENSG00000114739	ACVR2B	9.09e-02	9.47e-01	protein_coding
ENSG00000163681	SLMAP	4.79e-01	3.84e-01	protein_coding
ENSG00000052749	RRP12	2.42e-01	5.73e-01	protein_coding
ENSG00000229589	ACVR2B-AS1	-1.67e-02	9.92e-01	lncRNA
ENSG00000178913	TAF7	-4.53e-02	9.83e-01	protein_coding
ENSG00000099194	SCD	-2.91e-02	9.86e-01	protein_coding
ENSG00000196739	COL27A1	6.68e-01	8.73e-02	protein_coding
ENSG00000114686	MRPL3	-1.18e-01	9.36e-01	protein_coding
ENSG00000171763	SPATA5L1	4.21e-01	2.29e-01	protein_coding
ENSG00000113810	SMC4	7.86e-01	2.42e-02	protein_coding
ENSG00000235823	OLMALINC	-7.68e-03	9.95e-01	lncRNA
ENSG00000076554	TPD52	1.99e-02	9.91e-01	protein_coding
ENSG00000081791	DELE1	2.03e-02	9.86e-01	protein_coding
ENSG00000125875	TBC1D20	1.99e-02	9.90e-01	protein_coding
ENSG00000124783	SSR1	1.20e-01	8.14e-01	protein_coding
ENSG00000214435	AS3MT	-2.60e-02	9.91e-01	protein_coding
ENSG00000164151	ICE1	6.77e-01	3.88e-03	protein_coding
ENSG00000142186	SCYL1	-7.99e-04	9.99e-01	protein_coding
ENSG00000118894	EEF2KMT	5.97e-02	9.76e-01	protein_coding
ENSG00000070159	PTPN3	1.08e-01	9.36e-01	protein_coding
ENSG00000147044	CASK	2.23e-01	6.66e-01	protein_coding
ENSG00000166275	BORCS7	-3.81e-01	5.91e-01	protein_coding
ENSG00000110315	RNF141	-1.55e-01	8.95e-01	protein_coding
ENSG00000158079	PTPDC1	2.63e-02	9.90e-01	protein_coding
ENSG00000111319	SCNN1A	6.59e-02	9.67e-01	protein_coding
ENSG00000203875	SNHG5	-7.32e-01	2.30e-03	lncRNA
ENSG00000104765	BNIP3L	-1.56e-01	9.14e-01	protein_coding
ENSG00000079134	THOC1	5.50e-01	1.90e-01	protein_coding
ENSG00000120963	ZNF706	-1.43e-01	8.73e-01	protein_coding
ENSG00000132423	COQ3	-1.94e-01	8.90e-01	protein_coding
ENSG00000103184	SEC14L5	-1.13e-01	9.61e-01	protein_coding
ENSG00000157191	NECAP2	-1.87e-01	8.35e-01	protein_coding
ENSG00000170836	PPM1D	3.21e-02	9.82e-01	protein_coding
ENSG00000090905	TNRC6A	6.97e-01	1.35e-01	protein_coding
ENSG00000165501	LRR1	-2.89e-01	6.52e-01	protein_coding
ENSG00000124126	PREX1	1.93e-01	7.02e-01	protein_coding
ENSG00000111321	LTBR	8.25e-03	9.93e-01	protein_coding
ENSG00000111962	UST	-1.23e-03	9.99e-01	protein_coding
ENSG00000244270	RPL32P29	-4.11e-01	5.94e-01	processed_pseudogene
ENSG00000156983	BRPF1	2.48e-01	4.78e-01	protein_coding
ENSG00000137413	TAF8	-8.21e-02	9.56e-01	protein_coding
ENSG00000007392	LUC7L	-6.92e-02	9.71e-01	protein_coding
ENSG00000150459	SAP18	-6.14e-01	9.00e-03	protein_coding
ENSG00000213741	RPS29	-1.93e+00	1.11e-11	protein_coding
ENSG00000099942	CRKL	5.78e-02	9.37e-01	protein_coding
ENSG00000164902	PHAX	1.17e-01	9.63e-01	protein_coding
ENSG00000251143	AP002490.1	3.75e-01	6.52e-01	lncRNA
ENSG00000055208	TAB2	1.11e-01	9.64e-01	protein_coding
ENSG00000140398	NEIL1	2.63e-01	8.17e-01	protein_coding
ENSG00000118898	PPL	3.80e-01	2.50e-01	protein_coding
ENSG00000164040	PGRMC2	-8.76e-02	9.67e-01	protein_coding
ENSG00000064687	ABCA7	2.79e-01	5.48e-01	protein_coding
ENSG00000092964	DPYSL2	5.58e-02	9.67e-01	protein_coding
ENSG00000250539	KRT8P33	-2.11e-01	8.88e-01	processed_pseudogene
ENSG00000086061	DNAJA1	8.14e-02	9.68e-01	protein_coding
ENSG00000033011	ALG1	7.42e-02	9.69e-01	protein_coding
ENSG00000112655	PTK7	5.01e-01	3.72e-01	protein_coding
ENSG00000155846	PPARGC1B	2.22e-01	7.75e-01	protein_coding
ENSG00000251432	LINC02615	5.41e-01	2.44e-01	lncRNA
ENSG00000175787	ZNF169	-1.11e-02	9.93e-01	protein_coding
ENSG00000164142	FAM160A1	-3.34e-02	9.88e-01	protein_coding
ENSG00000092758	COL9A3	-5.45e-04	9.99e-01	protein_coding
ENSG00000147586	MRPS28	-3.99e-01	3.46e-01	protein_coding
ENSG00000136238	RAC1	-1.62e-01	5.86e-01	protein_coding
ENSG00000168813	ZNF507	1.31e-01	9.49e-01	protein_coding
ENSG00000136603	SKIL	2.12e-01	8.83e-01	protein_coding
ENSG00000168944	CEP120	5.95e-01	1.72e-01	protein_coding
ENSG00000186566	GPATCH8	8.98e-02	9.69e-01	protein_coding
ENSG00000043143	JADE2	6.99e-02	9.71e-01	protein_coding
ENSG00000070501	POLB	-2.03e-01	7.89e-01	protein_coding
ENSG00000160213	CSTB	-4.96e-01	3.69e-02	protein_coding
ENSG00000104093	DMXL2	1.99e-01	8.73e-01	protein_coding
ENSG00000150764	DIXDC1	5.70e-01	1.91e-01	protein_coding
ENSG00000137496	IL18BP	5.63e-01	3.53e-01	protein_coding
ENSG00000080947	CROCCP3	1.52e-01	9.15e-01	transcribed_unprocessed_pseudogene
ENSG00000237517	DGCR5	-4.05e-01	4.75e-01	transcribed_unprocessed_pseudogene
ENSG00000267213	AC007773.1	2.64e-01	7.67e-01	lncRNA
ENSG00000227124	ZNF717	1.15e-01	9.54e-01	protein_coding
ENSG00000182899	RPL35A	-1.08e+00	2.35e-05	protein_coding
ENSG00000132549	VPS13B	3.04e-01	6.81e-01	protein_coding
ENSG00000178904	DPY19L3	4.44e-01	4.98e-01	protein_coding
ENSG00000173482	PTPRM	1.43e-01	9.22e-01	protein_coding
ENSG00000279516	FAM230C	-4.58e-01	4.33e-01	lncRNA
ENSG00000133794	ARNTL	2.54e-01	8.44e-01	protein_coding
ENSG00000272086	AC025181.2	-1.14e-02	9.93e-01	lncRNA
ENSG00000188211	NCR3LG1	1.21e-01	9.50e-01	protein_coding
ENSG00000180340	FZD2	1.85e-01	8.69e-01	protein_coding
ENSG00000104679	R3HCC1	4.72e-02	9.83e-01	protein_coding
ENSG00000168056	LTBP3	-2.00e-01	8.65e-01	protein_coding
ENSG00000068885	IFT80	3.26e-01	6.52e-01	protein_coding
ENSG00000159556	ISL2	-1.79e-02	9.92e-01	protein_coding
ENSG00000110455	ACCS	6.12e-01	7.32e-02	protein_coding
ENSG00000204152	TIMM23B	3.38e-01	3.72e-01	protein_coding
ENSG00000260196	AC124798.1	-2.72e-01	8.19e-01	lncRNA
ENSG00000130844	ZNF331	7.18e-01	8.73e-02	protein_coding
ENSG00000149357	LAMTOR1	-4.02e-01	2.12e-01	protein_coding
ENSG00000204149	AGAP6	3.77e-01	6.94e-01	protein_coding
ENSG00000278869	BX539320.1	1.71e-01	9.25e-01	lncRNA
ENSG00000028310	BRD9	3.85e-01	1.14e-01	protein_coding
ENSG00000187486	KCNJ11	-8.33e-02	9.69e-01	protein_coding
ENSG00000137269	LRRC1	8.83e-02	9.41e-01	protein_coding
ENSG00000122591	FAM126A	1.76e-01	8.69e-01	protein_coding
ENSG00000156299	TIAM1	1.21e-01	9.38e-01	protein_coding
ENSG00000136811	ODF2	2.10e-01	5.73e-01	protein_coding
ENSG00000237594	AP000251.1	-5.70e-01	1.43e-01	lncRNA
ENSG00000145022	TCTA	1.20e-01	9.24e-01	protein_coding
ENSG00000114473	IQCG	2.66e-01	8.32e-01	protein_coding
ENSG00000178150	ZNF114	2.11e-01	8.97e-01	protein_coding
ENSG00000148950	IMMP1L	-9.56e-01	1.63e-03	protein_coding
ENSG00000227345	PARG	1.99e-01	8.70e-01	protein_coding
ENSG00000108861	DUSP3	-1.38e-02	9.88e-01	protein_coding
ENSG00000211448	DIO2	-3.22e-02	9.90e-01	protein_coding
ENSG00000132376	INPP5K	8.93e-03	9.93e-01	protein_coding
ENSG00000183666	GUSBP1	-7.30e-02	9.66e-01	transcribed_unprocessed_pseudogene
ENSG00000139880	CDH24	2.07e-01	5.12e-01	protein_coding
ENSG00000279107	AC138951.2	1.25e+00	3.36e-05	TEC
ENSG00000028528	SNX1	3.12e-02	9.79e-01	protein_coding
ENSG00000101190	TCFL5	-1.74e-01	7.32e-01	protein_coding
ENSG00000067560	RHOA	-2.12e-01	2.78e-01	protein_coding
ENSG00000185513	L3MBTL1	1.03e+00	7.98e-04	protein_coding
ENSG00000183354	KIAA2026	4.03e-01	6.27e-01	protein_coding
ENSG00000213186	TRIM59	3.88e-02	9.88e-01	protein_coding
ENSG00000184154	LRTOMT	-3.06e-02	9.85e-01	protein_coding
ENSG00000105063	PPP6R1	9.36e-02	9.27e-01	protein_coding
ENSG00000170946	DNAJC24	1.64e-01	9.10e-01	protein_coding
ENSG00000091164	TXNL1	-3.73e-02	9.85e-01	protein_coding
ENSG00000164919	COX6C	-9.17e-01	3.24e-03	protein_coding
ENSG00000145495	MARCH6	2.24e-02	9.83e-01	protein_coding
ENSG00000164930	FZD6	1.38e-01	9.43e-01	protein_coding
ENSG00000091157	WDR7	5.21e-02	9.82e-01	protein_coding
ENSG00000188818	ZDHHC11	6.60e-01	6.99e-02	protein_coding
ENSG00000090432	MUL1	6.38e-01	5.47e-03	protein_coding
ENSG00000160214	RRP1	1.85e-01	8.85e-01	protein_coding
ENSG00000088833	NSFL1C	-1.29e-01	9.22e-01	protein_coding
ENSG00000255112	CHMP1B	9.96e-03	9.93e-01	protein_coding
ENSG00000132581	SDF2	-3.17e-01	7.50e-02	protein_coding
ENSG00000256525	POLG2	5.23e-01	1.46e-01	protein_coding
ENSG00000137497	NUMA1	3.92e-01	8.91e-02	protein_coding
ENSG00000198355	PIM3	7.47e-02	9.56e-01	protein_coding
ENSG00000107099	DOCK8	3.15e-01	7.85e-01	protein_coding
ENSG00000014641	MDH1	-4.06e-01	4.17e-01	protein_coding
ENSG00000022277	RTF2	-1.37e-01	9.12e-01	protein_coding
ENSG00000141380	SS18	1.15e-01	9.18e-01	protein_coding
ENSG00000112699	GMDS	-2.75e-01	2.07e-01	protein_coding
ENSG00000134108	ARL8B	4.76e-02	9.73e-01	protein_coding
ENSG00000101222	SPEF1	2.99e-02	9.90e-01	protein_coding
ENSG00000188321	ZNF559	3.38e-01	7.49e-01	protein_coding
ENSG00000083817	ZNF416	-1.96e-01	8.01e-01	protein_coding
ENSG00000126249	PDCD2L	-2.60e-01	8.14e-01	protein_coding
ENSG00000159322	ADPGK	1.45e-01	8.91e-01	protein_coding
ENSG00000106153	CHCHD2	-5.88e-01	8.80e-02	protein_coding
ENSG00000182010	RTKN2	-4.18e-02	9.88e-01	protein_coding
ENSG00000134109	EDEM1	9.31e-02	9.51e-01	protein_coding
ENSG00000108771	DHX58	-1.52e-02	9.90e-01	protein_coding
ENSG00000277369	AC010654.1	5.17e-01	4.34e-01	lncRNA
ENSG00000228506	AL513550.1	3.53e-02	9.88e-01	lncRNA
ENSG00000158825	CDA	-2.94e-01	1.41e-01	protein_coding
ENSG00000125817	CENPB	-9.76e-02	9.39e-01	protein_coding
ENSG00000159231	CBR3	-6.15e-02	9.78e-01	protein_coding
ENSG00000142197	DOP1B	3.23e-02	9.90e-01	protein_coding
ENSG00000100211	CBY1	-4.21e-01	1.26e-01	protein_coding
ENSG00000105220	GPI	8.28e-03	9.93e-01	protein_coding
ENSG00000274922	AL139384.1	2.16e-01	8.73e-01	lncRNA
ENSG00000132436	FIGNL1	-9.37e-02	9.69e-01	protein_coding
ENSG00000163875	MEAF6	-2.02e-01	7.36e-01	protein_coding
ENSG00000156345	CDK20	2.63e-01	5.60e-01	protein_coding
ENSG00000148700	ADD3	3.22e-01	7.56e-01	protein_coding
ENSG00000228274	AL021707.2	-2.92e-02	9.88e-01	lncRNA
ENSG00000136840	ST6GALNAC4	-1.13e-01	8.98e-01	protein_coding
ENSG00000101294	HM13	-9.64e-02	9.39e-01	protein_coding
ENSG00000183647	ZNF530	-2.96e-01	6.59e-01	protein_coding
ENSG00000142227	EMP3	-4.27e-01	4.83e-01	protein_coding
ENSG00000070269	TMEM260	2.99e-01	7.58e-01	protein_coding
ENSG00000160014	CALM3	-5.29e-02	9.77e-01	protein_coding
ENSG00000275832	ARHGAP23	2.76e-01	5.17e-01	protein_coding
ENSG00000143951	WDPCP	-1.61e-01	9.00e-01	protein_coding
ENSG00000121417	ZNF211	2.90e-01	7.75e-01	protein_coding
ENSG00000068650	ATP11A	5.13e-01	1.01e-01	protein_coding
ENSG00000117242	PINK1-AS	6.26e-02	9.66e-01	lncRNA
ENSG00000134013	LOXL2	1.97e-02	9.91e-01	protein_coding
ENSG00000128731	HERC2	3.44e-01	4.55e-01	protein_coding
ENSG00000213762	ZNF134	4.02e-01	6.53e-01	protein_coding
ENSG00000179041	RRS1	1.49e-01	8.17e-01	protein_coding
ENSG00000173575	CHD2	6.55e-01	3.95e-02	protein_coding
ENSG00000177302	TOP3A	9.64e-02	9.23e-01	protein_coding
ENSG00000197217	ENTPD4	6.68e-01	5.86e-03	protein_coding
ENSG00000244038	DDOST	-2.33e-01	4.03e-01	protein_coding
ENSG00000230510	PPP5D1	5.32e-01	4.14e-01	transcribed_unprocessed_pseudogene
ENSG00000075131	TIPIN	5.58e-02	9.77e-01	protein_coding
ENSG00000158828	PINK1	4.27e-02	9.82e-01	protein_coding
ENSG00000232063	AL691447.2	-2.08e-01	8.76e-01	lncRNA
ENSG00000140474	ULK3	2.07e-01	8.13e-01	protein_coding
ENSG00000007541	PIGQ	1.88e-01	8.08e-01	protein_coding
ENSG00000185133	INPP5J	6.28e-03	9.94e-01	protein_coding
ENSG00000279765	AC013394.1	8.02e-01	1.14e-01	protein_coding
[truncated: 11,245 more rows]
