# Supplementary material for: Analysis of subcellular transcriptomes by RNA proximity labeling with Halo-seq
Source: Nucleic Acids Res. 2021 Dec 7;50(4):e24. doi: 10.1093/nar/gkab1185 (PMC8887463; doi:10.1093/nar/gkab1185)
Supplement: gkab1185_Supplemental_Files [file gkab1185_supplemental_files.zip › TableS4.txt]

ensembl_gene_id	Gene	LMBminus_log2FC	LMBplus_log2FC	enrichmentchange	pvalue.adjust
ENSG00000000003	TSPAN6	3.10e-02	1.68e-03	0.02917	9.73e-01
ENSG00000000419	DPM1	-1.41e-01	-3.16e-01	0.17607	8.70e-01
ENSG00000000457	SCYL3	-7.93e-01	-5.99e-01	-0.19289	8.70e-01
ENSG00000000460	C1orf112	-2.86e-01	-1.55e-01	-0.13050	8.61e-01
ENSG00000000971	CFH	1.52e-02	-2.23e-01	0.23834	5.45e-01
ENSG00000001036	FUCA2	2.10e-01	7.81e-02	0.13203	7.78e-01
ENSG00000001167	NFYA	-1.09e-01	-1.53e-01	0.04391	9.66e-01
ENSG00000001460	STPG1	1.17e-01	4.44e-01	-0.32676	7.96e-01
ENSG00000001461	NIPAL3	3.15e-02	-2.37e-03	0.03389	9.65e-01
ENSG00000001497	LAS1L	1.04e-01	2.38e-01	-0.13461	7.04e-01
ENSG00000001617	SEMA3F	1.36e-01	4.54e-01	-0.31990	8.44e-01
ENSG00000001629	ANKIB1	1.42e-02	2.22e-01	-0.20744	8.50e-01
ENSG00000001630	CYP51A1	8.05e-04	-2.36e-02	0.02451	9.70e-01
ENSG00000001631	KRIT1	-5.88e-01	-1.01e+00	0.42860	7.57e-01
ENSG00000002016	RAD52	-5.04e-02	-5.31e-01	0.48227	5.98e-01
ENSG00000002330	BAD	8.33e-01	1.06e+00	-0.22422	6.99e-01
ENSG00000002549	LAP3	-3.22e-01	1.21e-01	-0.44211	3.92e-01
ENSG00000002586	CD99	-4.25e-02	1.23e-01	-0.16482	7.97e-01
ENSG00000002746	HECW1	1.15e-01	5.92e-01	-0.47661	6.24e-01
ENSG00000002822	MAD1L1	1.60e-01	1.64e-01	-0.00306	9.99e-01
ENSG00000002834	LASP1	-2.49e-02	1.54e-01	-0.17890	4.80e-01
ENSG00000002919	SNX11	5.38e-01	4.00e-01	0.13837	8.22e-01
ENSG00000003056	M6PR	6.51e-02	1.51e-01	-0.08540	8.80e-01
ENSG00000003096	KLHL13	2.64e-01	-5.66e-02	0.32114	7.43e-01
ENSG00000003137	CYP26B1	7.69e-02	-2.94e-01	0.37154	5.84e-01
ENSG00000003147	ICA1	-3.77e-02	6.39e-01	-0.67651	5.95e-01
ENSG00000003249	DBNDD1	1.78e-01	3.21e-01	-0.14240	7.65e-01
ENSG00000003393	ALS2	-3.48e-01	-7.29e-03	-0.34035	7.29e-01
ENSG00000003400	CASP10	-3.43e-01	-1.38e-01	-0.20471	8.58e-01
ENSG00000003402	CFLAR	-1.82e-01	-6.25e-01	0.44254	3.53e-01
ENSG00000003436	TFPI	9.12e-02	-3.77e-01	0.46881	6.34e-01
ENSG00000003509	NDUFAF7	-1.57e-01	-3.72e-01	0.21397	8.10e-01
ENSG00000003756	RBM5	-5.68e-01	-8.11e-01	0.24341	7.14e-01
ENSG00000003989	SLC7A2	-4.96e-02	-2.15e-01	0.16595	7.17e-01
ENSG00000004059	ARF5	5.85e-01	7.23e-01	-0.13742	6.98e-01
ENSG00000004139	SARM1	1.76e-02	-2.66e-03	0.02028	9.79e-01
ENSG00000004142	POLDIP2	3.15e-01	4.36e-01	-0.12082	7.45e-01
ENSG00000004399	PLXND1	-2.10e-01	-1.87e-01	-0.02300	9.73e-01
ENSG00000004455	AK2	2.89e-01	3.92e-01	-0.10314	7.81e-01
ENSG00000004478	FKBP4	2.59e-01	2.17e-01	0.04201	9.16e-01
ENSG00000004487	KDM1A	4.10e-02	6.06e-02	-0.01960	9.71e-01
ENSG00000004534	RBM6	-5.59e-02	-2.90e-01	0.23441	6.09e-01
ENSG00000004660	CAMKK1	-3.82e-01	-3.35e-01	-0.04535	9.71e-01
ENSG00000004700	RECQL	-7.16e-01	-3.64e-01	-0.35261	7.72e-01
ENSG00000004766	VPS50	-4.14e-01	-7.59e-01	0.34740	8.59e-01
ENSG00000004776	HSPB6	-6.03e-01	-1.39e-01	-0.46337	8.48e-01
ENSG00000004777	ARHGAP33	-7.32e-01	-2.97e-01	-0.43392	7.95e-01
ENSG00000004779	NDUFAB1	8.72e-01	7.87e-01	0.08468	8.70e-01
ENSG00000004799	PDK4	-5.46e-01	-2.76e-01	-0.26935	7.30e-01
ENSG00000004864	SLC25A13	-3.57e-01	-6.18e-02	-0.29442	4.56e-01
ENSG00000004866	ST7	-3.45e-02	-3.62e-02	0.00156	9.98e-01
ENSG00000004897	CDC27	-6.38e-01	-3.30e-01	-0.30811	7.03e-01
ENSG00000004961	HCCS	2.45e-01	2.36e-01	0.00914	9.89e-01
ENSG00000004975	DVL2	7.48e-02	8.58e-04	0.07398	8.48e-01
ENSG00000005007	UPF1	-2.01e-01	-4.40e-01	0.23885	3.93e-01
ENSG00000005020	SKAP2	-2.39e-01	-9.31e-01	0.69307	3.40e-01
ENSG00000005022	SLC25A5	4.66e-01	4.49e-01	0.01738	9.77e-01
ENSG00000005059	MCUB	3.09e-01	3.42e-01	-0.03283	9.87e-01
ENSG00000005073	HOXA11	6.53e-02	2.14e-01	-0.14889	8.03e-01
ENSG00000005075	POLR2J	3.53e-01	6.92e-01	-0.33941	2.40e-01
ENSG00000005100	DHX33	4.12e-02	-2.58e-01	0.29957	4.36e-01
ENSG00000005102	MEOX1	-3.47e-02	-1.75e-01	0.13839	9.30e-01
ENSG00000005156	LIG3	-3.82e-01	-2.91e-01	-0.09098	8.68e-01
ENSG00000005189	REXO5	-2.36e-01	-5.15e-01	0.27958	6.70e-01
ENSG00000005194	CIAPIN1	4.46e-01	4.05e-01	0.04095	9.38e-01
ENSG00000005206	SPPL2B	-2.76e-01	-4.40e-01	0.16403	7.81e-01
ENSG00000005238	FAM214B	-6.99e-02	2.24e-01	-0.29473	5.53e-01
ENSG00000005302	MSL3	-1.93e-01	-1.44e-01	-0.04930	9.58e-01
ENSG00000005339	CREBBP	-6.27e-01	-8.64e-01	0.23742	8.43e-01
ENSG00000005436	GCFC2	-5.99e-01	2.64e-01	-0.86237	5.06e-01
ENSG00000005448	WDR54	4.86e-01	5.67e-01	-0.08104	8.67e-01
ENSG00000005483	KMT2E	-6.43e-01	-1.05e+00	0.40890	5.51e-01
ENSG00000005486	RHBDD2	2.09e-01	1.94e-01	0.01492	9.80e-01
ENSG00000005700	IBTK	-1.99e-01	-4.17e-01	0.21836	8.86e-01
ENSG00000005801	ZNF195	-1.08e+00	-5.25e-01	-0.55118	6.20e-01
ENSG00000005810	MYCBP2	-5.58e-01	-6.31e-01	0.07249	9.30e-01
ENSG00000005812	FBXL3	-2.63e-01	-2.35e-01	-0.02650	9.91e-01
ENSG00000005882	PDK2	-3.49e-03	3.49e-01	-0.35250	2.65e-01
ENSG00000005884	ITGA3	-5.28e-02	-3.85e-02	-0.01446	9.81e-01
ENSG00000005889	ZFX	1.92e-01	1.14e-01	0.07839	9.36e-01
ENSG00000005893	LAMP2	4.67e-03	-1.21e-01	0.12601	8.61e-01
ENSG00000005961	ITGA2B	-5.11e-01	-2.64e-01	-0.24789	7.38e-01
ENSG00000006007	GDE1	1.16e-01	-4.34e-02	0.15893	6.61e-01
ENSG00000006015	REX1BD	6.90e-01	5.39e-01	0.15103	8.31e-01
ENSG00000006016	CRLF1	1.45e-01	7.18e-01	-0.57369	4.42e-01
ENSG00000006025	OSBPL7	-3.17e-01	-9.01e-01	0.58694	5.06e-01
ENSG00000006047	YBX2	3.83e-01	-3.00e-02	0.41431	6.86e-01
ENSG00000006062	MAP3K14	-5.77e-01	-1.29e-01	-0.44775	7.14e-02
ENSG00000006118	TMEM132A	-1.65e-01	8.79e-02	-0.25313	4.06e-01
ENSG00000006125	AP2B1	3.59e-02	-1.66e-02	0.05248	8.94e-01
ENSG00000006194	ZNF263	-2.52e-03	-3.90e-02	0.03645	9.55e-01
ENSG00000006282	SPATA20	-1.40e-01	-3.75e-02	-0.10272	7.99e-01
ENSG00000006283	CACNA1G	-3.01e-01	-4.63e-01	0.16241	8.91e-01
ENSG00000006327	TNFRSF12A	3.62e-01	6.88e-01	-0.32659	3.44e-01
ENSG00000006432	MAP3K9	-2.94e-01	-3.57e-01	0.06311	8.92e-01
ENSG00000006451	RALA	8.30e-02	3.57e-02	0.04723	9.69e-01
ENSG00000006453	BAIAP2L1	-1.26e-01	-2.58e-01	0.13224	7.46e-01
ENSG00000006459	KDM7A	9.60e-02	-5.81e-01	0.67928	6.56e-01
ENSG00000006468	ETV1	4.42e-02	-5.91e-01	0.64104	7.14e-01
ENSG00000006530	AGK	-1.04e+00	-9.34e-02	-0.95001	3.62e-01
ENSG00000006534	ALDH3B1	1.82e-01	3.56e-01	-0.17455	5.17e-01
ENSG00000006576	PHTF2	-1.20e+00	-1.02e-01	-1.09954	1.89e-01
ENSG00000006606	CCL26	5.74e-02	9.87e-01	-0.92938	3.96e-01
ENSG00000006607	FARP2	1.63e-01	-8.16e-04	0.16415	8.41e-01
ENSG00000006611	USH1C	4.22e-02	4.12e-01	-0.36924	2.30e-01
ENSG00000006625	GGCT	-1.81e-01	-1.11e-01	-0.06980	9.37e-01
ENSG00000006634	DBF4	-5.28e-01	-7.39e-01	0.21071	9.02e-01
ENSG00000006638	TBXA2R	1.62e-01	2.75e-01	-0.11326	8.46e-01
ENSG00000006652	IFRD1	-9.34e-01	-6.46e-01	-0.28798	5.58e-01
ENSG00000006695	COX10	1.41e-01	8.83e-02	0.05248	9.30e-01
ENSG00000006704	GTF2IRD1	-1.27e-01	1.90e-01	-0.31730	3.89e-01
ENSG00000006712	PAF1	-1.93e-01	1.74e-02	-0.21070	4.94e-01
ENSG00000006715	VPS41	-1.70e-01	-3.32e-01	0.16241	8.91e-01
ENSG00000006744	ELAC2	1.47e-02	-1.59e-01	0.17347	5.54e-01
ENSG00000006747	SCIN	-7.80e-01	-2.49e-01	-0.53199	7.26e-01
ENSG00000006756	ARSD	1.79e-01	-1.84e-01	0.36216	7.24e-01
ENSG00000006757	PNPLA4	3.92e-01	4.17e-01	-0.02548	9.71e-01
ENSG00000006831	ADIPOR2	2.02e-01	7.07e-02	0.13140	7.33e-01
ENSG00000007038	PRSS21	3.82e-01	4.66e-01	-0.08312	8.36e-01
ENSG00000007047	MARK4	-1.47e-02	2.22e-01	-0.23696	6.86e-01
ENSG00000007080	CCDC124	3.26e-01	4.41e-01	-0.11516	7.95e-01
ENSG00000007168	PAFAH1B1	8.69e-02	5.87e-02	0.02811	9.67e-01
ENSG00000007202	KIAA0100	3.80e-02	-4.36e-02	0.08169	8.21e-01
ENSG00000007255	TRAPPC6A	8.49e-01	1.04e+00	-0.19516	7.43e-01
ENSG00000007264	MATK	3.59e-01	3.66e-01	-0.00617	9.94e-01
ENSG00000007341	ST7L	-3.62e-02	-1.74e-02	-0.01807	9.90e-01
ENSG00000007372	PAX6	-2.56e-01	-5.32e-01	0.27699	8.10e-01
ENSG00000007376	RPUSD1	3.53e-01	4.15e-01	-0.06155	9.01e-01
ENSG00000007384	RHBDF1	5.72e-01	-2.70e-01	0.84278	1.12e-01
ENSG00000007392	LUC7L	-2.19e-01	6.46e-02	-0.28363	5.90e-01
ENSG00000007516	BAIAP3	-1.98e-01	-1.45e-01	-0.05244	9.72e-01
ENSG00000007520	TSR3	2.87e-01	4.48e-01	-0.16124	6.75e-01
ENSG00000007541	PIGQ	4.64e-02	4.28e-02	0.00378	9.95e-01
ENSG00000007545	CRAMP1	-3.34e-01	-2.20e-01	-0.11401	8.34e-01
ENSG00000007866	TEAD3	1.86e-02	2.45e-01	-0.22620	7.10e-01
ENSG00000007923	DNAJC11	-2.19e-02	6.28e-02	-0.08453	8.54e-01
ENSG00000007944	MYLIP	-2.08e-01	-3.26e-01	0.11747	8.55e-01
ENSG00000007968	E2F2	2.42e-02	-1.16e-01	0.14021	7.45e-01
ENSG00000008018	PSMB1	4.42e-01	5.33e-01	-0.09050	8.61e-01
ENSG00000008083	JARID2	-3.35e-01	-3.12e-01	-0.02246	9.79e-01
ENSG00000008086	CDKL5	-2.05e-01	-1.10e-01	-0.09236	9.62e-01
ENSG00000008128	CDK11A	-7.00e-01	-9.18e-01	0.21778	8.65e-01
ENSG00000008130	NADK	-1.77e-01	-3.15e-01	0.13808	6.89e-01
ENSG00000008256	CYTH3	-4.62e-01	-1.60e-01	-0.30226	4.60e-01
ENSG00000008277	ADAM22	-5.07e-01	-5.51e-01	0.04387	9.86e-01
ENSG00000008282	SYPL1	2.52e-01	3.68e-01	-0.11479	8.65e-01
ENSG00000008283	CYB561	-8.04e-01	-2.40e-02	-0.77967	5.59e-03
ENSG00000008294	SPAG9	-7.01e-01	-3.26e-01	-0.37499	4.33e-01
ENSG00000008300	CELSR3	-3.51e-02	-4.46e-01	0.41105	3.92e-01
ENSG00000008324	SS18L2	4.30e-01	4.22e-01	0.00769	9.95e-01
ENSG00000008382	MPND	1.34e-01	1.64e-01	-0.02995	9.79e-01
ENSG00000008394	MGST1	4.64e-02	1.24e-01	-0.07798	9.01e-01
ENSG00000008405	CRY1	-2.23e-01	-1.26e+00	1.03473	2.60e-02
ENSG00000008441	NFIX	-1.14e-03	2.44e-02	-0.02513	9.86e-01
ENSG00000008513	ST3GAL1	-1.89e-01	8.40e-02	-0.27266	5.65e-01
ENSG00000008517	IL32	6.51e-01	7.51e-01	-0.09725	9.70e-01
ENSG00000008710	PKD1	-1.82e-01	-7.16e-01	0.53342	5.30e-02
ENSG00000008735	MAPK8IP2	3.96e-01	2.10e-01	0.18663	8.46e-01
ENSG00000008838	MED24	1.21e-01	3.70e-02	0.08388	8.53e-01
ENSG00000008853	RHOBTB2	-2.71e-01	-6.10e-02	-0.21014	4.57e-01
ENSG00000008869	HEATR5B	-2.37e-01	-5.95e-01	0.35842	7.05e-01
ENSG00000008952	SEC62	1.05e-01	-8.47e-01	0.95181	2.47e-01
ENSG00000008988	RPS20	5.98e-01	7.14e-01	-0.11627	7.90e-01
ENSG00000009307	CSDE1	-3.61e-01	-4.74e-01	0.11333	8.07e-01
ENSG00000009335	UBE3C	-4.59e-02	-4.54e-02	-0.00056	1.00e+00
ENSG00000009413	REV3L	9.70e-01	1.44e+00	-0.47172	6.96e-01
ENSG00000009780	FAM76A	-6.79e-02	-3.12e-01	0.24489	8.59e-01
ENSG00000009830	POMT2	-7.07e-01	-4.40e-01	-0.26700	6.13e-01
ENSG00000009844	VTA1	8.47e-02	3.58e-01	-0.27149	8.26e-01
ENSG00000009950	MLXIPL	-2.06e-01	-3.92e-01	0.18680	7.33e-01
ENSG00000009954	BAZ1B	-6.30e-02	-2.78e-01	0.21549	5.40e-01
ENSG00000010017	RANBP9	2.73e-01	1.53e-01	0.12041	8.03e-01
ENSG00000010072	SPRTN	-5.72e-01	-9.13e-01	0.34349	7.72e-01
ENSG00000010165	EEF1AKNMT	1.55e-01	3.19e-01	-0.16391	6.57e-01
ENSG00000010219	DYRK4	6.30e-01	8.85e-01	-0.25371	9.27e-01
ENSG00000010244	ZNF207	8.13e-02	9.02e-03	0.07220	8.56e-01
ENSG00000010256	UQCRC1	4.10e-01	5.40e-01	-0.12953	6.94e-01
ENSG00000010270	STARD3NL	2.52e-01	-2.10e-02	0.27368	6.99e-01
ENSG00000010278	CD9	3.89e-01	6.48e-01	-0.25938	3.92e-01
ENSG00000010292	NCAPD2	-1.47e-01	-2.94e-02	-0.11751	7.18e-01
ENSG00000010310	GIPR	-3.90e-01	-3.71e-01	-0.01828	9.94e-01
ENSG00000010318	PHF7	2.17e-02	-3.09e-01	0.33279	8.25e-01
ENSG00000010319	SEMA3G	-5.95e-01	-4.19e-01	-0.17598	8.58e-01
ENSG00000010322	NISCH	-2.73e-01	-1.97e-01	-0.07634	8.85e-01
ENSG00000010404	IDS	-2.76e-01	1.29e-01	-0.40424	6.29e-01
ENSG00000010539	ZNF200	-3.01e-01	-4.37e-01	0.13632	8.83e-01
ENSG00000010626	LRRC23	2.34e-01	2.91e-01	-0.05588	9.70e-01
ENSG00000010704	HFE	3.10e-01	1.04e-01	0.20608	8.71e-01
ENSG00000010803	SCMH1	-9.92e-02	-9.04e-02	-0.00898	9.93e-01
ENSG00000010810	FYN	2.93e-02	1.45e-01	-0.11573	8.12e-01
ENSG00000010818	HIVEP2	-1.32e+00	-8.07e-01	-0.51208	4.95e-01
ENSG00000011007	ELOA	-1.28e-02	9.30e-02	-0.10578	8.11e-01
ENSG00000011009	LYPLA2	3.93e-01	4.99e-01	-0.10524	7.96e-01
ENSG00000011021	CLCN6	-9.44e-01	-7.94e-01	-0.14988	8.15e-01
ENSG00000011028	MRC2	-1.05e-01	-1.12e-01	0.00617	9.93e-01
ENSG00000011052	NME1-NME2	7.79e-01	7.29e-01	0.05115	9.66e-01
ENSG00000011105	TSPAN9	5.23e-01	5.09e-03	0.51879	4.18e-01
ENSG00000011114	BTBD7	3.45e-01	5.86e-02	0.28688	7.43e-01
ENSG00000011132	APBA3	7.91e-02	6.37e-02	0.01516	9.86e-01
ENSG00000011143	MKS1	5.74e-02	1.67e-01	-0.10914	8.78e-01
ENSG00000011198	ABHD5	1.38e-02	-4.78e-02	0.06078	9.58e-01
ENSG00000011243	AKAP8L	-1.66e-01	-3.22e-01	0.15630	6.67e-01
ENSG00000011258	MBTD1	-8.25e-02	-6.32e-01	0.55003	5.63e-01
ENSG00000011260	UTP18	-1.95e-02	-2.12e-01	0.19286	7.86e-01
ENSG00000011275	RNF216	-2.64e-01	-7.96e-03	-0.25635	5.68e-01
ENSG00000011295	TTC19	-9.12e-01	-7.79e-01	-0.13227	8.81e-01
ENSG00000011304	PTBP1	1.67e-02	1.16e-01	-0.09982	7.81e-01
ENSG00000011332	DPF1	-1.79e-01	-1.13e-01	-0.06501	9.68e-01
ENSG00000011347	SYT7	-9.50e-02	1.71e-01	-0.26669	6.36e-01
ENSG00000011376	LARS2	-2.09e-01	-3.22e-01	0.11312	8.21e-01
ENSG00000011405	PIK3C2A	-1.29e+00	-1.17e+00	-0.11605	9.50e-01
ENSG00000011422	PLAUR	1.69e-02	1.32e-01	-0.11532	8.71e-01
ENSG00000011426	ANLN	-6.59e-01	-8.73e-01	0.21442	6.92e-01
ENSG00000011451	WIZ	5.61e-04	-2.16e-02	0.02193	9.79e-01
ENSG00000011454	RABGAP1	-5.84e-01	-1.09e+00	0.50999	2.27e-01
ENSG00000011465	DCN	1.11e-01	1.33e-01	-0.02128	9.92e-01
ENSG00000011478	QPCTL	2.72e-01	3.06e-01	-0.03331	9.57e-01
ENSG00000011485	PPP5C	1.89e-01	3.10e-01	-0.12139	7.60e-01
ENSG00000011523	CEP68	-3.14e-01	-3.77e-01	0.06286	9.36e-01
ENSG00000011566	MAP4K3	-4.76e-01	-5.05e-01	0.02832	9.89e-01
ENSG00000011638	TMEM159	3.21e-01	2.35e-01	0.08576	9.02e-01
ENSG00000012048	BRCA1	1.34e-01	-4.97e-01	0.63105	3.74e-01
ENSG00000012061	ERCC1	1.39e-01	2.57e-01	-0.11820	8.04e-01
ENSG00000012124	CD22	-4.00e-01	-4.52e-01	0.05298	9.88e-01
ENSG00000012171	SEMA3B	-2.21e-01	-1.83e-01	-0.03756	9.49e-01
ENSG00000012174	MBTPS2	-2.11e-01	-2.53e-01	0.04310	9.65e-01
ENSG00000012211	PRICKLE3	1.70e-01	1.90e-01	-0.02025	9.84e-01
ENSG00000012232	EXTL3	-7.36e-03	-1.16e-01	0.10910	8.10e-01
ENSG00000012660	ELOVL5	-1.74e-01	-3.41e-01	0.16724	6.86e-01
ENSG00000012822	CALCOCO1	2.95e-01	2.14e-01	0.08039	8.54e-01
ENSG00000012963	UBR7	3.06e-01	-7.47e-02	0.38056	2.23e-01
ENSG00000012983	MAP4K5	-1.35e+00	-1.70e+00	0.35095	7.81e-01
ENSG00000013275	PSMC4	2.33e-01	3.80e-01	-0.14784	6.75e-01
ENSG00000013288	MAN2B2	-2.52e-01	-6.03e-02	-0.19175	7.34e-01
ENSG00000013306	SLC25A39	2.44e-01	3.87e-01	-0.14295	5.93e-01
ENSG00000013364	MVP	1.31e-01	1.45e-01	-0.01354	9.90e-01
ENSG00000013374	NUB1	-2.43e-01	-4.35e-01	0.19242	7.45e-01
ENSG00000013375	PGM3	1.56e-01	-1.92e-01	0.34898	8.09e-01
ENSG00000013392	RWDD2A	-1.11e-01	-6.39e-02	-0.04504	9.90e-01
ENSG00000013441	CLK1	-9.66e-01	-9.13e-01	-0.05479	9.79e-01
ENSG00000013503	POLR3B	-4.50e-01	-5.73e-01	0.12414	9.11e-01
ENSG00000013523	ANGEL1	2.12e-02	-2.07e-01	0.22791	5.56e-01
ENSG00000013561	RNF14	-1.65e-01	-1.14e-01	-0.05089	9.67e-01
ENSG00000013563	DNASE1L1	8.26e-02	4.86e-01	-0.40341	3.77e-01
ENSG00000013573	DDX11	-7.67e-01	-8.03e-01	0.03602	9.43e-01
ENSG00000013583	HEBP1	2.83e-01	4.17e-01	-0.13417	8.29e-01
ENSG00000013588	GPRC5A	-5.71e-02	4.02e-02	-0.09738	8.09e-01
ENSG00000013619	MAMLD1	-3.22e-02	-2.21e-01	0.18815	7.53e-01
ENSG00000013810	TACC3	1.29e-01	1.14e-01	0.01492	9.80e-01
ENSG00000014123	UFL1	1.07e-01	-4.74e-01	0.58619	7.70e-01
ENSG00000014138	POLA2	-5.51e-02	-2.14e-01	0.15947	6.37e-01
ENSG00000014164	ZC3H3	-1.71e-01	-4.86e-02	-0.12211	8.23e-01
ENSG00000014216	CAPN1	2.03e-01	1.97e-01	0.00596	9.92e-01
ENSG00000014641	MDH1	2.93e-01	3.71e-01	-0.07770	8.90e-01
ENSG00000014824	SLC30A9	1.83e-02	-2.23e-01	0.24307	8.44e-01
ENSG00000014914	MTMR11	-8.96e-01	-4.63e-01	-0.43272	4.91e-01
ENSG00000014919	COX15	5.66e-02	-1.35e-03	0.05802	9.00e-01
ENSG00000015133	CCDC88C	-3.11e-01	4.41e-02	-0.35464	4.77e-01
ENSG00000015153	YAF2	2.58e-01	1.43e-01	0.11645	9.32e-01
ENSG00000015171	ZMYND11	-1.79e-01	-2.29e-01	0.05069	9.62e-01
ENSG00000015475	BID	6.53e-01	9.40e-01	-0.28626	5.92e-01
ENSG00000015479	MATR3	1.20e-02	-7.08e-01	0.72057	1.75e-02
ENSG00000015532	XYLT2	-3.27e-01	-9.75e-02	-0.22980	6.09e-01
ENSG00000015676	NUDCD3	2.55e-01	9.44e-02	0.16070	6.60e-01
ENSG00000016391	CHDH	-1.14e-01	-7.98e-01	0.68500	1.81e-01
ENSG00000016864	GLT8D1	8.00e-02	-2.62e-01	0.34241	5.06e-01
ENSG00000017260	ATP2C1	-3.45e-01	-4.57e-01	0.11310	8.59e-01
ENSG00000017797	RALBP1	-1.24e-01	-3.66e-01	0.24255	5.08e-01
ENSG00000018189	RUFY3	-1.04e+00	-6.09e-01	-0.43108	8.16e-01
ENSG00000018408	WWTR1	-8.17e-02	-4.57e-02	-0.03602	9.43e-01
ENSG00000018510	AGPS	-1.66e-01	-6.77e-03	-0.15830	8.66e-01
ENSG00000018610	CXorf56	2.96e-01	3.86e-01	-0.09005	9.17e-01
ENSG00000018699	TTC27	-6.47e-01	5.89e-03	-0.65334	2.41e-01
ENSG00000019144	PHLDB1	9.96e-02	-2.67e-01	0.36671	5.59e-01
ENSG00000019485	PRDM11	1.08e-01	1.97e-01	-0.08914	8.69e-01
ENSG00000019505	SYT13	-5.56e-02	2.06e-01	-0.26021	9.16e-01
ENSG00000019549	SNAI2	-2.28e-01	-5.32e-01	0.30310	8.65e-01
ENSG00000019995	ZRANB1	-1.43e-01	-3.89e-03	-0.13888	8.46e-01
ENSG00000020129	NCDN	-1.88e-02	7.84e-02	-0.09726	8.42e-01
ENSG00000020181	ADGRA2	-8.22e-02	1.91e-02	-0.10109	8.89e-01
ENSG00000020256	ZFP64	1.81e-01	1.31e-01	0.04927	9.37e-01
ENSG00000020426	MNAT1	3.09e-01	-1.72e-01	0.48145	5.84e-01
ENSG00000020577	SAMD4A	-6.82e-01	-2.82e-01	-0.39932	5.84e-01
ENSG00000020633	RUNX3	-2.16e-02	-7.48e-02	0.05281	9.52e-01
ENSG00000020922	MRE11	-5.15e-01	-3.11e-01	-0.20310	8.31e-01
ENSG00000021300	PLEKHB1	-7.42e-02	4.54e-01	-0.52726	4.58e-01
ENSG00000021355	SERPINB1	-6.20e-02	-1.18e-01	0.05627	9.05e-01
ENSG00000021574	SPAST	-3.71e-01	1.27e-01	-0.49899	7.82e-01
ENSG00000021762	OSBPL5	-2.29e-01	1.02e-01	-0.33098	2.33e-01
ENSG00000021776	AQR	-1.40e-01	-2.80e-01	0.14002	8.66e-01
ENSG00000021826	CPS1	-1.27e-01	-2.64e-01	0.13726	6.87e-01
ENSG00000022267	FHL1	7.74e-01	6.09e-01	0.16579	8.95e-01
ENSG00000022277	RTF2	1.71e-01	2.76e-01	-0.10580	8.37e-01
ENSG00000022567	SLC45A4	6.22e-01	5.81e-01	0.04204	9.51e-01
ENSG00000022840	RNF10	-9.86e-02	6.88e-02	-0.16742	6.13e-01
ENSG00000022976	ZNF839	-2.66e-02	-1.32e-02	-0.01262	9.94e-01
ENSG00000023041	ZDHHC6	-4.29e-01	-3.63e-01	-0.06527	9.28e-01
ENSG00000023171	GRAMD1B	-4.13e-02	-6.00e-02	0.01857	9.80e-01
ENSG00000023191	RNH1	2.24e-01	4.11e-01	-0.18706	5.25e-01
ENSG00000023228	NDUFS1	-1.06e-02	-1.25e-01	0.11510	8.31e-01
ENSG00000023287	RB1CC1	-2.01e+00	-8.08e-01	-1.20428	1.54e-01
ENSG00000023318	ERP44	3.57e-03	5.38e-03	-0.00156	1.00e+00
ENSG00000023330	ALAS1	8.78e-02	1.43e-01	-0.05511	9.08e-01
ENSG00000023516	AKAP11	9.73e-02	-5.64e-01	0.66289	5.91e-01
ENSG00000023572	GLRX2	-8.86e-02	3.54e-01	-0.44266	5.38e-01
ENSG00000023608	SNAPC1	1.25e-01	-3.94e-01	0.51741	7.56e-01
ENSG00000023697	DERA	2.17e-02	-2.27e-01	0.24915	6.47e-01
ENSG00000023734	STRAP	2.20e-01	1.17e-01	0.10348	8.39e-01
ENSG00000023892	DEF6	3.30e-03	4.75e-01	-0.48010	8.10e-01
ENSG00000023902	PLEKHO1	2.51e-01	1.68e-01	0.08271	8.86e-01
ENSG00000023909	GCLM	6.09e-01	3.20e-01	0.29224	8.14e-01
ENSG00000024048	UBR2	-9.00e-01	-8.60e-01	-0.03953	9.77e-01
ENSG00000024422	EHD2	-6.41e-02	7.70e-02	-0.14106	6.85e-01
ENSG00000024526	DEPDC1	-6.64e-03	1.23e-01	-0.12790	9.53e-01
ENSG00000024862	CCDC28A	1.73e-01	-8.05e-02	0.25316	7.99e-01
ENSG00000025039	RRAGD	3.43e-01	3.72e-01	-0.02871	9.85e-01
ENSG00000025156	HSF2	-4.33e-01	-5.99e-01	0.16916	9.15e-01
ENSG00000025293	PHF20	3.34e-01	2.87e-01	0.04787	9.49e-01
ENSG00000025423	HSD17B6	-1.18e-02	6.37e-01	-0.64767	7.46e-01
ENSG00000025434	NR1H3	6.40e-01	1.39e-01	0.50098	2.92e-01
ENSG00000025708	TYMP	4.66e-01	2.74e-01	0.19324	7.81e-01
ENSG00000025770	NCAPH2	1.46e-02	-8.03e-02	0.09502	8.46e-01
ENSG00000025772	TOMM34	1.09e-01	2.92e-01	-0.18256	5.70e-01
ENSG00000025796	SEC63	6.35e-02	-6.81e-02	0.13234	8.90e-01
ENSG00000025800	KPNA6	-8.63e-02	-1.76e-01	0.08912	8.10e-01
ENSG00000026025	VIM	1.42e-01	2.12e-01	-0.07039	8.56e-01
ENSG00000026036	RTEL1-TNFRSF6B	-4.89e-01	-8.77e-01	0.39037	7.62e-01
ENSG00000026103	FAS	-1.34e+00	-9.13e-01	-0.42564	8.70e-01
ENSG00000026297	RNASET2	5.84e-01	4.21e-01	0.16299	8.57e-01
ENSG00000026508	CD44	-3.50e-03	1.41e-01	-0.14408	6.81e-01
ENSG00000026652	AGPAT4	3.09e-02	-1.25e-01	0.15746	8.75e-01
ENSG00000026950	BTN3A1	-8.77e-03	-3.09e-01	0.30023	6.92e-01
ENSG00000027001	MIPEP	3.34e-01	3.02e-01	0.03241	9.78e-01
ENSG00000027075	PRKCH	-1.33e+00	-1.03e+00	-0.30200	9.14e-01
ENSG00000027697	IFNGR1	-3.28e-01	4.52e-01	-0.77750	4.38e-01
ENSG00000027847	B4GALT7	3.45e-01	3.07e-01	0.03817	9.63e-01
ENSG00000027869	SH2D2A	5.71e-02	4.93e-01	-0.43566	4.00e-01
ENSG00000028116	VRK2	-4.23e-01	-7.23e-01	0.29838	8.50e-01
ENSG00000028137	TNFRSF1B	4.50e-01	-3.64e-01	0.81523	1.75e-01
ENSG00000028203	VEZT	-2.56e-01	-3.71e-01	0.11599	9.12e-01
ENSG00000028310	BRD9	-3.91e-01	-5.45e-01	0.15413	6.96e-01
ENSG00000028528	SNX1	-2.71e-01	9.27e-03	-0.27957	4.09e-01
ENSG00000028839	TBPL1	-1.35e-01	6.23e-01	-0.75883	4.92e-01
ENSG00000029153	ARNTL2	-5.84e-02	1.90e-01	-0.24704	8.49e-01
ENSG00000029363	BCLAF1	-4.05e-01	-8.45e-01	0.43943	5.72e-01
ENSG00000029364	SLC39A9	6.39e-02	-1.18e-01	0.18203	6.52e-01
ENSG00000029534	ANK1	-3.86e-01	-3.42e-02	-0.35054	6.15e-01
ENSG00000029639	TFB1M	3.23e-01	-3.91e-01	0.71556	3.85e-01
ENSG00000029725	RABEP1	-2.75e-01	-2.25e-02	-0.25185	6.86e-01
ENSG00000029993	HMGB3	-2.17e-01	-1.27e-01	-0.08959	8.73e-01
ENSG00000030066	NUP160	-5.14e-02	-4.83e-01	0.43169	1.22e-01
ENSG00000030110	BAK1	4.73e-01	6.63e-01	-0.18981	6.37e-01
ENSG00000030582	GRN	7.77e-03	1.72e-01	-0.16383	5.76e-01
ENSG00000031003	FAM13B	2.90e-01	-3.46e-01	0.63588	1.81e-01
ENSG00000031698	SARS1	1.07e-01	1.53e-01	-0.04628	9.07e-01
ENSG00000031823	RANBP3	2.54e-02	1.50e-02	0.01027	9.89e-01
ENSG00000032219	ARID4A	-1.01e+00	-8.52e-01	-0.15529	9.52e-01
ENSG00000032389	EIPR1	3.67e-01	2.31e-01	0.13579	7.96e-01
ENSG00000032444	PNPLA6	6.08e-02	-4.85e-02	0.10947	7.71e-01
ENSG00000033011	ALG1	1.30e-01	3.47e-01	-0.21682	6.22e-01
ENSG00000033030	ZCCHC8	-4.35e-01	-9.09e-01	0.47381	5.74e-01
ENSG00000033050	ABCF2	1.84e-01	5.18e-02	0.13219	7.53e-01
ENSG00000033100	CHPF2	6.78e-02	-7.64e-02	0.14398	6.92e-01
ENSG00000033170	FUT8	6.86e-01	-3.22e-02	0.71885	1.05e-01
ENSG00000033178	UBA6	6.94e-01	-4.23e-01	1.11935	2.62e-01
ENSG00000033327	GAB2	-1.20e-01	-6.74e-02	-0.05231	9.15e-01
ENSG00000033627	ATP6V0A1	-5.24e-01	-2.26e-01	-0.29821	4.05e-01
ENSG00000033800	PIAS1	-5.34e-01	5.05e-02	-0.58468	1.54e-01
ENSG00000033867	SLC4A7	-1.01e+00	-3.86e-01	-0.62575	3.49e-01
ENSG00000034152	MAP2K3	1.24e-01	2.46e-01	-0.12172	8.16e-01
ENSG00000034510	TMSB10	5.54e-01	5.81e-01	-0.02759	9.57e-01
ENSG00000034533	ASTE1	-4.60e-01	-1.27e+00	0.81367	4.62e-01
ENSG00000034677	RNF19A	-1.01e+00	-1.54e+00	0.52777	7.50e-01
ENSG00000034693	PEX3	-4.29e-01	-4.08e-01	-0.02036	9.95e-01
ENSG00000034713	GABARAPL2	4.91e-01	5.38e-01	-0.04714	9.31e-01
ENSG00000035115	SH3YL1	-1.79e-01	2.70e-01	-0.45176	8.66e-01
ENSG00000035141	FAM136A	1.09e-01	3.22e-02	0.07671	8.81e-01
ENSG00000035403	VCL	-1.18e-01	-2.09e-01	0.09096	7.75e-01
ENSG00000035499	DEPDC1B	-1.81e-01	-4.76e-01	0.29603	8.02e-01
ENSG00000035664	DAPK2	2.98e-01	-6.31e-01	0.93211	3.89e-01
ENSG00000035681	NSMAF	-4.11e-01	-7.47e-01	0.33733	6.35e-01
ENSG00000035687	ADSS2	-8.81e-02	-9.12e-02	0.00352	9.97e-01
ENSG00000035862	TIMP2	1.03e-02	9.84e-02	-0.08810	8.27e-01
ENSG00000035928	RFC1	-1.52e-01	-8.34e-01	0.68244	1.54e-01
ENSG00000036054	TBC1D23	-1.70e+00	-7.78e-01	-0.91688	6.23e-01
ENSG00000036257	CUL3	2.30e-02	7.33e-02	-0.05000	9.60e-01
ENSG00000036549	ZZZ3	-8.31e-01	-5.34e-01	-0.29666	7.88e-01
ENSG00000036672	USP2	-4.05e-01	-2.03e-01	-0.20212	7.76e-01
ENSG00000037042	TUBG2	-2.63e-01	-2.72e-01	0.00952	9.91e-01
ENSG00000037241	RPL26L1	2.40e-01	9.47e-02	0.14610	7.93e-01
ENSG00000037474	NSUN2	-1.26e-01	-2.74e-01	0.14871	6.39e-01
ENSG00000037637	FBXO42	1.20e-01	2.65e-01	-0.14468	8.25e-01
ENSG00000037749	MFAP3	-5.57e-01	3.18e-02	-0.58878	4.29e-01
ENSG00000037757	MRI1	3.32e-01	2.80e-01	0.05189	9.14e-01
ENSG00000037897	METTL1	-1.97e-01	-7.03e-02	-0.12677	8.61e-01
ENSG00000038002	AGA	2.55e-01	-2.06e-01	0.46182	5.35e-01
ENSG00000038210	PI4K2B	-3.41e-01	-2.34e-01	-0.10562	9.56e-01
ENSG00000038219	BOD1L1	-8.07e-01	5.62e-02	-0.86703	7.53e-01
ENSG00000038274	MAT2B	2.11e-01	5.90e-02	0.15234	8.04e-01
ENSG00000038295	TLL1	5.34e-01	5.48e-01	-0.01384	9.87e-01
ENSG00000038358	EDC4	-2.11e-01	-1.56e-01	-0.05494	8.93e-01
ENSG00000038382	TRIO	-1.04e+00	-7.48e-01	-0.29588	3.91e-01
ENSG00000038532	CLEC16A	1.23e-01	4.87e-01	-0.36469	3.27e-01
ENSG00000039068	CDH1	-2.05e-01	-3.00e-01	0.09100	9.98e-01
ENSG00000039123	MTREX	3.77e-01	-7.58e-01	1.13732	1.08e-01
ENSG00000039523	RIPOR1	-1.77e-02	-1.75e-01	0.15732	7.04e-01
ENSG00000039560	RAI14	-1.42e-01	-2.29e-01	0.08672	9.07e-01
ENSG00000039650	PNKP	-2.28e-01	-3.15e-01	0.08778	8.73e-01
ENSG00000040199	PHLPP2	1.98e-01	-3.78e-01	0.57588	3.43e-01
ENSG00000040275	SPDL1	-4.12e-01	-8.77e-01	0.46453	6.38e-01
ENSG00000040341	STAU2	4.30e-01	9.67e-02	0.33429	5.87e-01
ENSG00000040487	SLC66A1	1.68e-01	-1.41e-02	0.18270	7.94e-01
ENSG00000040531	CTNS	-3.28e-01	1.01e-01	-0.42842	3.33e-01
ENSG00000040608	RTN4R	3.72e-01	2.03e-01	0.16882	7.12e-01
ENSG00000040633	PHF23	1.39e-01	4.18e-01	-0.27813	3.92e-01
ENSG00000040933	INPP4A	-2.22e-01	-4.24e-01	0.20208	7.72e-01
ENSG00000041357	PSMA4	3.60e-01	7.57e-02	0.28436	6.01e-01
ENSG00000041802	LSG1	2.26e-02	-4.12e-02	0.06398	9.30e-01
ENSG00000041880	PARP3	-2.02e-01	1.36e-01	-0.33812	4.62e-01
ENSG00000041988	THAP3	-5.58e-02	9.88e-02	-0.15442	8.25e-01
ENSG00000042062	RIPOR3	-5.85e-01	-4.47e-01	-0.13616	8.84e-01
ENSG00000042088	TDP1	-2.49e-01	-3.43e-01	0.09442	8.86e-01
ENSG00000042286	AIFM2	1.19e-01	5.04e-02	0.06848	9.08e-01
ENSG00000042317	SPATA7	3.88e-01	-4.09e-01	0.80104	6.89e-01
ENSG00000042429	MED17	-4.44e-01	-4.42e-01	-0.00094	1.00e+00
ENSG00000042445	RETSAT	-1.57e-01	-2.07e-02	-0.13612	7.53e-01
ENSG00000042493	CAPG	2.52e-01	5.79e-01	-0.32675	4.40e-01
ENSG00000042753	AP2S1	6.85e-01	6.28e-01	0.05700	9.07e-01
ENSG00000043093	DCUN1D1	1.33e-01	-8.76e-02	0.21917	9.14e-01
ENSG00000043143	JADE2	-3.22e-02	1.31e-01	-0.16359	6.15e-01
ENSG00000043355	ZIC2	-2.84e-01	-1.78e-01	-0.10556	8.68e-01
ENSG00000043514	TRIT1	1.29e-01	-2.26e-01	0.35520	6.36e-01
ENSG00000044090	CUL7	1.33e-02	-1.50e-01	0.16292	6.99e-01
ENSG00000044115	CTNNA1	-3.09e-01	-3.52e-01	0.04328	9.36e-01
ENSG00000044446	PHKA2	-2.70e-02	-1.21e-01	0.09397	8.59e-01
ENSG00000044459	CNTLN	-2.27e-01	-3.74e-01	0.14739	9.15e-01
ENSG00000044574	HSPA5	-6.07e-02	-1.12e-01	0.05148	8.98e-01
ENSG00000046604	DSG2	-1.45e-01	-3.86e-01	0.24043	6.39e-01
ENSG00000046647	GEMIN8	3.26e-01	3.91e-01	-0.06449	9.48e-01
ENSG00000046651	OFD1	-1.44e+00	-1.15e+00	-0.28649	7.84e-01
ENSG00000047056	WDR37	2.51e-01	4.67e-01	-0.21612	7.45e-01
ENSG00000047188	YTHDC2	-9.69e-01	-5.36e-01	-0.43095	7.31e-01
ENSG00000047230	CTPS2	2.25e-02	-3.30e-01	0.35322	4.45e-01
ENSG00000047249	ATP6V1H	1.12e-01	2.76e-02	0.08456	8.83e-01
ENSG00000047315	POLR2B	-9.49e-02	-3.69e-01	0.27475	5.84e-01
ENSG00000047346	FAM214A	-7.78e-01	-3.96e-01	-0.38190	8.05e-01
ENSG00000047365	ARAP2	-1.19e+00	-4.14e-01	-0.77596	7.00e-01
ENSG00000047410	TPR	-9.53e-01	-9.70e-01	0.01644	9.89e-01
ENSG00000047578	KATNIP	-2.84e-01	-1.79e-01	-0.10510	9.11e-01
ENSG00000047579	DTNBP1	2.23e-01	1.96e-01	0.02765	9.79e-01
ENSG00000047597	XK	1.39e-01	2.03e-01	-0.06247	9.76e-01
ENSG00000047617	ANO2	3.05e-01	2.81e-01	0.02312	9.83e-01
ENSG00000047634	SCML1	-2.32e-01	-3.54e-01	0.12094	9.02e-01
ENSG00000047644	WWC3	6.49e-02	-1.19e-01	0.18433	7.27e-01
ENSG00000047849	MAP4	-5.56e-02	1.62e-02	-0.07200	8.91e-01
ENSG00000047932	GOPC	3.54e-02	-7.50e-01	0.78752	4.64e-01
ENSG00000048028	USP28	4.65e-02	-3.42e-01	0.38965	5.57e-01
ENSG00000048052	HDAC9	8.38e-03	-1.43e-01	0.15230	8.53e-01
ENSG00000048140	TSPAN17	3.20e-01	4.58e-01	-0.13756	7.91e-01
ENSG00000048162	NOP16	1.61e-01	3.45e-01	-0.18352	7.15e-01
ENSG00000048342	CC2D2A	3.19e-01	-7.40e-02	0.39404	5.97e-01
ENSG00000048392	RRM2B	-7.73e-01	-6.78e-01	-0.09785	9.68e-01
ENSG00000048405	ZNF800	-1.24e-01	-6.16e-01	0.49190	6.84e-01
ENSG00000048471	SNX29	-4.41e-01	-5.35e-01	0.09465	9.08e-01
ENSG00000048544	MRPS10	1.14e-01	-1.77e-01	0.29102	5.93e-01
ENSG00000048649	RSF1	-6.45e-01	-2.66e-01	-0.37838	7.35e-01
ENSG00000048707	VPS13D	-1.89e-01	2.05e-02	-0.20941	9.12e-01
ENSG00000048828	FAM120A	-1.29e-01	4.19e-02	-0.17071	5.54e-01
ENSG00000048991	R3HDM1	3.76e-01	-4.19e-02	0.41821	3.44e-01
ENSG00000049089	COL9A2	-7.75e-02	2.52e-01	-0.32920	7.23e-01
ENSG00000049130	KITLG	-9.85e-01	-3.94e-01	-0.58982	5.76e-01
ENSG00000049167	ERCC8	-3.35e-01	-1.50e-01	-0.18279	9.27e-01
ENSG00000049192	ADAMTS6	8.41e-01	7.29e-01	0.11237	9.27e-01
ENSG00000049239	H6PD	-1.13e-01	4.81e-02	-0.16055	6.99e-01
ENSG00000049245	VAMP3	2.03e-01	1.14e-01	0.08966	8.73e-01
ENSG00000049246	PER3	-1.84e-01	3.49e-01	-0.53026	6.92e-01
ENSG00000049323	LTBP1	-2.22e-01	-2.56e-01	0.03433	9.38e-01
ENSG00000049449	RCN1	-5.76e-02	-1.50e-01	0.09274	8.04e-01
ENSG00000049541	RFC2	3.34e-01	1.73e-01	0.16128	6.61e-01
ENSG00000049618	ARID1B	-2.79e-01	-1.11e-01	-0.16817	7.51e-01
ENSG00000049656	CLPTM1L	2.46e-01	3.47e-01	-0.10127	7.86e-01
ENSG00000049759	NEDD4L	-1.04e+00	-7.42e-01	-0.29931	8.86e-01
ENSG00000049769	PPP1R3F	-1.25e-01	3.39e-01	-0.46445	2.16e-01
ENSG00000049860	HEXB	2.54e-01	4.06e-02	0.21386	6.24e-01
ENSG00000049883	PTCD2	-8.26e-01	-3.16e-01	-0.50857	5.93e-01
ENSG00000050130	JKAMP	-3.16e-01	-4.01e-01	0.08422	9.73e-01
ENSG00000050327	ARHGEF5	-9.90e-03	4.83e-02	-0.05818	9.22e-01
ENSG00000050393	MCUR1	2.34e-01	2.89e-01	-0.05474	9.40e-01
ENSG00000050405	LIMA1	-1.85e-01	-2.90e-01	0.10559	8.26e-01
ENSG00000050426	LETMD1	3.27e-01	3.38e-01	-0.01156	9.90e-01
ENSG00000050555	LAMC3	-8.78e-02	7.31e-02	-0.16098	7.66e-01
ENSG00000050748	MAPK9	3.05e-01	4.58e-01	-0.15191	8.18e-01
ENSG00000050820	BCAR1	-1.53e-02	1.66e-04	-0.01564	9.80e-01
ENSG00000051009	FAM160A2	6.70e-03	7.33e-02	-0.06655	8.95e-01
ENSG00000051108	HERPUD1	-2.09e-02	-2.86e-02	0.00758	9.90e-01
ENSG00000051128	HOMER3	1.63e-01	2.43e-01	-0.07949	8.91e-01
ENSG00000051180	RAD51	5.28e-02	-1.06e-01	0.15845	7.90e-01
ENSG00000051341	POLQ	8.44e-02	-9.09e-03	0.09313	9.38e-01
ENSG00000051382	PIK3CB	-6.32e-02	-8.27e-02	0.02005	9.88e-01
ENSG00000051523	CYBA	6.63e-01	8.42e-01	-0.17873	5.72e-01
ENSG00000051596	THOC3	2.07e-01	4.83e-01	-0.27621	4.19e-01
ENSG00000051620	HEBP2	5.99e-02	3.90e-01	-0.33053	7.10e-01
ENSG00000051825	MPHOSPH9	-9.92e-01	-1.03e+00	0.04156	9.85e-01
ENSG00000052126	PLEKHA5	-8.42e-01	-5.78e-01	-0.26417	8.53e-01
ENSG00000052344	PRSS8	4.29e-01	-3.40e-01	0.76832	4.67e-01
ENSG00000052723	SIKE1	-4.64e-02	-6.58e-02	0.01803	9.90e-01
ENSG00000052749	RRP12	-1.48e-01	-3.87e-01	0.23937	4.34e-01
ENSG00000052795	FNIP2	-1.76e-02	-7.05e-02	0.05318	9.79e-01
ENSG00000052802	MSMO1	8.38e-02	-2.89e-01	0.37277	6.34e-01
ENSG00000052841	TTC17	-1.59e-02	-5.22e-01	0.50599	1.53e-01
ENSG00000053254	FOXN3	8.32e-02	-1.90e-01	0.27317	5.06e-01
ENSG00000053371	AKR7A2	3.81e-01	6.53e-01	-0.27204	2.98e-01
ENSG00000053372	MRTO4	2.34e-01	3.31e-01	-0.09705	8.21e-01
ENSG00000053501	USE1	3.81e-01	5.35e-01	-0.15457	7.99e-01
ENSG00000053524	MCF2L2	-7.79e-01	3.16e-01	-1.09682	3.29e-01
ENSG00000053747	LAMA3	-8.29e-01	-9.76e-01	0.14799	8.52e-01
ENSG00000053770	AP5M1	7.71e-02	-4.38e-01	0.51556	6.50e-01
ENSG00000053900	ANAPC4	-1.74e+00	1.56e-01	-1.90105	7.04e-02
ENSG00000053918	KCNQ1	-1.76e-01	1.18e-01	-0.29362	5.09e-01
ENSG00000054116	TRAPPC3	3.03e-01	3.43e-01	-0.04018	9.47e-01
ENSG00000054118	THRAP3	-3.23e-01	-4.92e-01	0.16909	6.57e-01
ENSG00000054148	PHPT1	7.33e-01	8.89e-01	-0.15551	7.16e-01
ENSG00000054179	ENTPD2	1.86e-01	-4.06e-01	0.59333	4.83e-01
ENSG00000054267	ARID4B	-1.37e+00	-1.21e+00	-0.15161	9.48e-01
ENSG00000054277	OPN3	3.38e-01	3.54e-02	0.30287	4.86e-01
ENSG00000054282	SDCCAG8	-6.62e-02	2.89e-01	-0.35627	8.13e-01
ENSG00000054523	KIF1B	-1.10e-01	-2.61e-01	0.15161	7.36e-01
ENSG00000054611	TBC1D22A	3.46e-02	1.84e-01	-0.14963	7.39e-01
ENSG00000054654	SYNE2	-1.26e+00	-1.02e+00	-0.24707	7.45e-01
ENSG00000054690	PLEKHH1	-8.44e-01	-6.57e-01	-0.18631	8.94e-01
ENSG00000054793	ATP9A	-1.98e-01	-3.21e-01	0.12314	7.43e-01
ENSG00000054938	CHRDL2	7.00e-01	5.69e-01	0.13237	9.52e-01
ENSG00000054965	FAM168A	-1.86e-01	1.43e-01	-0.32930	2.92e-01
ENSG00000054967	RELT	8.41e-03	3.81e-02	-0.02984	9.76e-01
ENSG00000055044	NOP58	-1.12e+00	-1.02e+00	-0.09991	9.43e-01
ENSG00000055070	SZRD1	3.31e-01	3.11e-01	0.02009	9.65e-01
ENSG00000055118	KCNH2	2.95e-01	2.49e-01	0.04665	9.79e-01
ENSG00000055130	CUL1	8.03e-02	-9.34e-02	0.17385	7.16e-01
ENSG00000055147	FAM114A2	8.13e-01	5.77e-01	0.23572	8.88e-01
ENSG00000055163	CYFIP2	-9.42e-01	4.45e-01	-1.39058	4.11e-01
ENSG00000055208	TAB2	-2.37e-01	-1.53e-01	-0.08377	9.16e-01
ENSG00000055211	GINM1	1.19e-01	-1.45e-01	0.26564	7.81e-01
ENSG00000055332	EIF2AK2	-2.51e-01	-2.00e-01	-0.05075	9.49e-01
ENSG00000055483	USP36	-5.19e-01	-4.88e-01	-0.03092	9.59e-01
ENSG00000055609	KMT2C	-1.90e-01	7.40e-01	-0.93058	1.07e-01
ENSG00000055732	MCOLN3	-4.31e-01	-1.02e+00	0.59418	7.38e-01
ENSG00000055917	PUM2	3.27e-01	1.81e-01	0.14595	8.56e-01
ENSG00000055950	MRPL43	3.23e-01	5.00e-01	-0.17697	6.86e-01
ENSG00000055955	ITIH4	-4.00e-01	-4.08e-01	0.00881	9.94e-01
ENSG00000056050	HPF1	1.79e-01	-1.55e-01	0.33840	8.53e-01
ENSG00000056097	ZFR	2.29e-01	-5.04e-01	0.73320	2.62e-03
ENSG00000056558	TRAF1	-3.93e-01	-5.84e-01	0.19751	9.35e-01
ENSG00000056586	RC3H2	3.65e-01	-9.17e-02	0.45668	2.92e-01
ENSG00000056736	IL17RB	-1.19e-01	-1.68e-01	0.04902	9.63e-01
ENSG00000056972	TRAF3IP2	-9.97e-02	2.93e-01	-0.39247	4.80e-01
ENSG00000056998	GYG2	2.03e-01	4.74e-01	-0.27188	6.71e-01
ENSG00000057019	DCBLD2	-5.56e-01	-2.03e-01	-0.35404	7.96e-01
ENSG00000057252	SOAT1	1.19e-01	-4.30e-01	0.54894	3.78e-02
ENSG00000057294	PKP2	-5.71e-02	-3.42e-01	0.28524	4.86e-01
ENSG00000057608	GDI2	1.21e-01	7.70e-02	0.04379	9.34e-01
ENSG00000057657	PRDM1	-1.37e-01	-9.42e-01	0.80548	3.03e-01
ENSG00000057663	ATG5	-2.25e-01	-3.02e-01	0.07576	9.72e-01
ENSG00000057704	TMCC3	-1.62e-01	-1.31e-02	-0.14788	9.38e-01
ENSG00000057757	PITHD1	1.06e-01	1.03e-01	0.00288	9.96e-01
ENSG00000057935	MTA3	2.16e-01	-1.50e-01	0.36692	3.06e-01
ENSG00000058056	USP13	-1.72e-01	-1.74e-01	0.00216	9.97e-01
ENSG00000058063	ATP11B	-6.68e-01	-2.39e-01	-0.42709	7.81e-01
ENSG00000058091	CDK14	-1.87e+00	-7.45e-01	-1.13071	3.90e-01
ENSG00000058262	SEC61A1	1.17e-01	2.03e-01	-0.08644	8.22e-01
ENSG00000058272	PPP1R12A	-7.91e-01	-1.25e+00	0.46219	4.54e-01
ENSG00000058453	CROCC	-4.12e-01	-7.44e-01	0.33271	6.58e-01
ENSG00000058600	POLR3E	-8.87e-01	-4.47e-01	-0.43916	2.90e-01
ENSG00000058668	ATP2B4	-1.28e-01	-3.76e-01	0.24737	5.97e-01
ENSG00000058673	ZC3H11A	-5.35e-02	-3.32e-01	0.27859	6.01e-01
ENSG00000058799	YIPF1	3.29e-01	2.00e-01	0.12978	8.65e-01
ENSG00000058804	NDC1	4.29e-01	3.40e-01	0.08957	8.90e-01
ENSG00000059122	FLYWCH1	7.18e-02	2.55e-01	-0.18346	6.09e-01
ENSG00000059145	UNKL	-5.80e-01	-4.30e-01	-0.14947	8.68e-01
ENSG00000059378	PARP12	8.99e-02	9.53e-02	-0.00545	9.95e-01
ENSG00000059573	ALDH18A1	4.28e-02	2.13e-01	-0.17040	6.29e-01
ENSG00000059588	TARBP1	2.03e-01	-1.05e-01	0.30953	5.97e-01
ENSG00000059691	GATB	2.37e-01	1.78e-01	0.05976	9.30e-01
ENSG00000059728	MXD1	3.24e-01	-1.56e-01	0.48011	5.49e-01
ENSG00000059758	CDK17	-8.56e-02	-6.34e-01	0.54919	6.06e-01
ENSG00000059769	DNAJC25	-1.67e-01	-2.17e-01	0.05198	9.86e-01
ENSG00000059804	SLC2A3	-5.45e-01	-5.39e-01	-0.00729	9.94e-01
ENSG00000060069	CTDP1	1.21e-01	4.48e-02	0.07717	9.14e-01
ENSG00000060138	YBX3	1.32e-01	1.24e-01	0.00758	9.92e-01
ENSG00000060237	WNK1	-3.14e-01	-3.64e-01	0.05023	9.27e-01
ENSG00000060339	CCAR1	-5.06e-01	-2.96e-01	-0.20982	7.53e-01
ENSG00000060491	OGFR	-3.85e-03	5.72e-02	-0.06094	8.91e-01
ENSG00000060642	PIGV	4.42e-01	3.69e-01	0.07292	9.14e-01
ENSG00000060656	PTPRU	8.11e-02	3.76e-02	0.04383	9.51e-01
ENSG00000060688	SNRNP40	2.66e-01	4.27e-01	-0.16091	6.74e-01
ENSG00000060749	QSER1	2.53e-02	-4.37e-02	0.06928	9.17e-01
ENSG00000060971	ACAA1	3.68e-01	1.19e-01	0.24887	5.06e-01
ENSG00000061273	HDAC7	-1.09e-01	-2.08e-01	0.09856	8.21e-01
ENSG00000061337	LZTS1	-1.18e+00	-9.76e-01	-0.20597	9.52e-01
ENSG00000061656	SPAG4	5.22e-01	3.66e-01	0.15671	8.50e-01
ENSG00000061676	NCKAP1	1.62e-01	3.26e-01	-0.16336	8.78e-01
ENSG00000061794	MRPS35	3.97e-01	2.63e-01	0.13468	7.94e-01
ENSG00000061936	SFSWAP	-4.30e-01	-7.03e-01	0.27371	5.28e-01
ENSG00000061938	TNK2	-2.43e-01	1.82e-01	-0.42482	1.98e-01
ENSG00000061987	MON2	1.32e-01	-9.25e-01	1.05728	2.60e-02
ENSG00000062038	CDH3	6.24e-01	-3.76e-01	1.00200	6.02e-01
ENSG00000062194	GPBP1	6.17e-03	4.05e-01	-0.39819	6.58e-01
ENSG00000062282	DGAT2	2.22e-01	1.18e-01	0.10465	8.90e-01
ENSG00000062485	CS	9.88e-02	1.14e-01	-0.01570	9.79e-01
ENSG00000062582	MRPS24	6.54e-01	7.29e-01	-0.07463	8.55e-01
ENSG00000062598	ELMO2	5.56e-02	5.99e-05	0.05567	9.23e-01
ENSG00000062650	WAPL	-4.50e-02	-2.44e-01	0.19947	7.79e-01
ENSG00000062716	VMP1	-7.50e-01	-5.77e-01	-0.17306	7.19e-01
ENSG00000062725	APPBP2	-4.60e-01	-3.25e-01	-0.13536	9.19e-01
ENSG00000062822	POLD1	1.01e-01	1.66e-01	-0.06503	8.83e-01
ENSG00000063046	EIF4B	5.90e-02	-1.10e-02	0.06997	8.41e-01
ENSG00000063127	SLC6A16	-1.19e+00	-3.08e-01	-0.88511	5.35e-01
ENSG00000063169	BICRA	-4.21e-01	5.59e-02	-0.47635	2.64e-01
ENSG00000063176	SPHK2	-7.71e-02	1.99e-01	-0.27622	5.97e-01
ENSG00000063177	RPL18	5.69e-01	7.18e-01	-0.14939	5.93e-01
ENSG00000063180	CA11	4.04e-01	1.95e-01	0.20915	6.75e-01
ENSG00000063241	ISOC2	5.22e-01	7.44e-01	-0.22202	5.31e-01
ENSG00000063244	U2AF2	1.57e-01	2.45e-01	-0.08834	8.07e-01
ENSG00000063245	EPN1	1.33e-01	3.47e-01	-0.21448	4.91e-01
ENSG00000063322	MED29	-1.07e-01	-3.34e-01	0.22689	5.67e-01
ENSG00000063438	AHRR	8.30e-02	5.06e-02	0.03207	9.79e-01
ENSG00000063587	ZNF275	5.29e-02	-1.35e-01	0.18748	8.48e-01
ENSG00000063601	MTMR1	-1.77e-01	-9.21e-02	-0.08451	9.25e-01
ENSG00000063660	GPC1	1.71e-01	2.45e-01	-0.07445	8.69e-01
ENSG00000063761	ADCK1	4.97e-02	-1.42e-01	0.19235	8.21e-01
ENSG00000063854	HAGH	3.46e-01	5.51e-01	-0.20548	5.89e-01
ENSG00000063978	RNF4	-2.72e-01	-3.65e-01	0.09302	8.46e-01
ENSG00000064012	CASP8	-2.29e-01	-1.08e-01	-0.12151	8.86e-01
ENSG00000064042	LIMCH1	-8.05e-02	-6.01e-01	0.52090	2.06e-01
ENSG00000064102	INTS13	-3.07e-01	-3.48e-01	0.04069	9.71e-01
ENSG00000064115	TM7SF3	7.71e-02	-1.56e-01	0.23296	5.56e-01
ENSG00000064199	SPA17	-4.08e-01	-3.21e-03	-0.40055	8.34e-01
ENSG00000064205	CCN5	6.94e-01	5.29e-01	0.16638	9.09e-01
ENSG00000064270	ATP2C2	-1.34e+00	-9.04e-01	-0.42659	8.93e-01
ENSG00000064309	CDON	-3.26e-01	-2.99e-01	-0.02607	9.88e-01
ENSG00000064313	TAF2	-1.58e+00	-1.42e+00	-0.16195	8.91e-01
ENSG00000064393	HIPK2	-1.04e-01	-2.03e-01	0.09964	8.44e-01
ENSG00000064419	TNPO3	1.18e-02	-1.35e-01	0.14707	6.97e-01
ENSG00000064489	BORCS8-MEF2B	8.44e-01	4.34e-01	0.41128	6.98e-01
ENSG00000064490	RFXANK	2.06e-01	4.40e-01	-0.23362	4.86e-01
ENSG00000064545	TMEM161A	-2.96e-01	1.15e-01	-0.41189	2.28e-01
ENSG00000064547	LPAR2	-1.63e-01	-6.35e-02	-0.10153	9.46e-01
ENSG00000064601	CTSA	3.34e-02	1.06e-01	-0.07250	8.50e-01
ENSG00000064607	SUGP2	-2.96e-01	-2.88e-01	-0.00738	9.94e-01
ENSG00000064651	SLC12A2	-3.75e-01	-4.33e-01	0.05834	9.67e-01
ENSG00000064652	SNX24	-1.70e-01	8.90e-02	-0.25880	7.85e-01
ENSG00000064666	CNN2	-4.53e-02	1.77e-01	-0.22176	3.53e-01
ENSG00000064687	ABCA7	-4.84e-01	-1.05e-01	-0.37883	2.33e-01
ENSG00000064703	DDX20	6.01e-02	-5.18e-01	0.57852	2.65e-01
ENSG00000064726	BTBD1	3.68e-01	-1.62e-01	0.53039	3.00e-01
ENSG00000064932	SBNO2	-1.43e-01	-3.39e-02	-0.10919	7.74e-01
ENSG00000064933	PMS1	8.49e-02	5.65e-01	-0.48089	6.24e-01
ENSG00000064961	HMG20B	3.58e-01	4.74e-01	-0.11683	7.53e-01
ENSG00000064995	TAF11	1.12e-01	8.54e-02	0.02612	9.77e-01
ENSG00000064999	ANKS1A	-1.51e-01	-1.85e-01	0.03384	9.55e-01
ENSG00000065000	AP3D1	-1.65e-02	-2.22e-01	0.20534	8.07e-01
ENSG00000065029	ZNF76	1.45e-01	-1.03e-01	0.24904	5.59e-01
ENSG00000065054	SLC9A3R2	3.65e-01	1.82e-01	0.18273	6.86e-01
ENSG00000065057	NTHL1	4.52e-01	7.92e-01	-0.33948	4.30e-01
ENSG00000065060	UHRF1BP1	-2.27e-01	-1.21e-01	-0.10666	8.04e-01
ENSG00000065135	GNAI3	4.45e-02	-1.34e-01	0.17873	8.04e-01
ENSG00000065150	IPO5	8.47e-02	-1.90e-01	0.27459	4.19e-01
ENSG00000065154	OAT	6.07e-02	-1.18e-01	0.17868	7.05e-01
ENSG00000065183	WDR3	5.39e-02	-1.63e-01	0.21733	7.12e-01
ENSG00000065243	PKN2	-5.80e-01	-5.50e-01	-0.02954	9.85e-01
ENSG00000065268	WDR18	3.30e-01	5.92e-01	-0.26195	4.54e-01
ENSG00000065308	TRAM2	-2.18e-01	-2.49e-01	0.03056	9.58e-01
ENSG00000065320	NTN1	-7.24e-02	-3.21e-03	-0.06947	9.11e-01
ENSG00000065325	GLP2R	1.26e-01	1.88e-01	-0.06204	9.35e-01
ENSG00000065328	MCM10	-2.06e-01	-9.07e-01	0.70121	4.65e-02
ENSG00000065357	DGKA	-2.12e-02	-4.29e-01	0.40963	6.75e-01
ENSG00000065361	ERBB3	-4.97e-01	2.14e-01	-0.71114	4.80e-03
ENSG00000065413	ANKRD44	-3.33e-01	-4.21e-01	0.08821	9.67e-01
ENSG00000065427	KARS1	-1.08e-02	-5.59e-02	0.04499	9.13e-01
ENSG00000065457	ADAT1	-1.86e-01	-5.20e-01	0.33410	4.31e-01
ENSG00000065485	PDIA5	-5.13e-01	-3.11e-01	-0.20205	7.53e-01
ENSG00000065491	TBC1D22B	-1.01e-01	2.75e-02	-0.12843	8.14e-01
ENSG00000065518	NDUFB4	2.62e-01	3.27e-01	-0.06475	8.91e-01
ENSG00000065526	SPEN	-4.06e-01	-3.33e-01	-0.07236	9.03e-01
ENSG00000065534	MYLK	-3.69e-01	-2.08e-01	-0.16072	8.86e-01
ENSG00000065548	ZC3H15	-3.73e-02	-7.07e-01	0.67215	6.36e-01
ENSG00000065559	MAP2K4	1.45e+00	4.22e-01	1.03340	1.12e-01
ENSG00000065600	PACC1	3.93e-02	1.19e-01	-0.07863	9.40e-01
ENSG00000065613	SLK	-2.32e-01	-1.02e+00	0.78525	4.64e-01
ENSG00000065615	CYB5R4	3.21e-01	-1.07e+00	1.39098	3.61e-01
ENSG00000065621	GSTO2	3.86e-02	3.11e-01	-0.27192	8.78e-01
ENSG00000065665	SEC61A2	-7.56e-01	-9.64e-02	-0.65695	6.45e-01
ENSG00000065717	TLE2	2.84e-01	-7.43e-04	0.28512	4.25e-01
ENSG00000065802	ASB1	2.66e-01	1.54e-01	0.11204	8.37e-01
ENSG00000065809	FAM107B	5.22e-02	7.54e-02	-0.02294	9.80e-01
ENSG00000065833	ME1	1.38e-01	-1.23e-02	0.15067	8.68e-01
ENSG00000065882	TBC1D1	1.71e-01	1.00e-01	0.07116	8.95e-01
ENSG00000065883	CDK13	1.15e-01	-9.89e-02	0.21433	6.20e-01
ENSG00000065911	MTHFD2	9.09e-02	-4.97e-02	0.14057	7.26e-01
ENSG00000065923	SLC9A7	1.25e-02	-2.52e-01	0.26515	6.60e-01
ENSG00000065970	FOXJ2	-4.63e-02	2.07e-02	-0.06698	9.01e-01
ENSG00000065978	YBX1	5.95e-02	5.58e-02	0.00375	9.94e-01
ENSG00000065989	PDE4A	-1.07e-01	8.52e-02	-0.19220	6.00e-01
ENSG00000066027	PPP2R5A	7.65e-02	-3.70e-01	0.44600	4.33e-01
ENSG00000066044	ELAVL1	7.81e-02	7.36e-02	0.00432	9.95e-01
ENSG00000066084	DIP2B	-1.13e-01	-3.58e-01	0.24533	5.43e-01
ENSG00000066117	SMARCD1	4.12e-02	1.27e-01	-0.08568	8.37e-01
ENSG00000066135	KDM4A	-2.28e-01	-4.59e-01	0.23068	5.45e-01
ENSG00000066136	NFYC	2.45e-01	8.04e-02	0.16419	7.25e-01
ENSG00000066248	NGEF	2.20e-01	5.77e-01	-0.35740	5.76e-01
ENSG00000066279	ASPM	-2.19e-01	-8.40e-01	0.62179	5.21e-01
ENSG00000066322	ELOVL1	3.32e-01	3.72e-01	-0.03996	9.42e-01
ENSG00000066379	POLR1H	8.47e-01	8.20e-01	0.02795	9.70e-01
ENSG00000066422	ZBTB11	-7.42e-01	-4.46e-01	-0.29410	8.46e-01
ENSG00000066455	GOLGA5	-2.02e-01	-1.52e-01	-0.04912	9.71e-01
ENSG00000066468	FGFR2	-4.06e-01	-1.77e-01	-0.22861	5.40e-01
ENSG00000066583	ISOC1	8.25e-02	1.84e-01	-0.10150	8.95e-01
ENSG00000066651	TRMT11	-1.98e-01	-5.50e-01	0.35350	8.31e-01
ENSG00000066654	THUMPD1	-1.15e+00	-1.10e+00	-0.04980	9.87e-01
ENSG00000066697	MSANTD3	-2.16e-01	9.27e-02	-0.30796	5.78e-01
ENSG00000066735	KIF26A	8.68e-02	1.63e-01	-0.07664	8.71e-01
ENSG00000066739	ATG2B	-9.00e-01	-6.10e-01	-0.28876	7.96e-01
ENSG00000066777	ARFGEF1	-7.15e-01	-6.58e-01	-0.05761	9.79e-01
ENSG00000066827	ZFAT	-6.90e-02	1.17e-01	-0.18540	6.92e-01
ENSG00000066855	MTFR1	1.91e-01	3.33e-01	-0.14236	8.54e-01
ENSG00000066923	STAG3	-1.58e+00	-4.35e-01	-1.14486	4.84e-01
ENSG00000066926	FECH	2.02e-01	-3.12e-01	0.51536	4.18e-01
ENSG00000066933	MYO9A	-7.60e-01	-4.93e-01	-0.26743	8.56e-01
ENSG00000067057	PFKP	-2.82e-01	4.90e-04	-0.28281	3.15e-01
ENSG00000067064	IDI1	-2.81e-01	-1.19e-01	-0.16162	8.13e-01
ENSG00000067066	SP100	1.17e-01	2.66e-01	-0.14872	8.91e-01
ENSG00000067082	KLF6	-9.06e-01	-1.08e+00	0.17607	8.56e-01
ENSG00000067113	PLPP1	3.09e-01	1.98e-01	0.11051	8.71e-01
ENSG00000067141	NEO1	-9.99e-01	-1.02e-02	-0.98864	9.25e-02
ENSG00000067167	TRAM1	9.42e-02	-8.02e-02	0.17455	7.91e-01
ENSG00000067177	PHKA1	2.53e-02	-9.98e-02	0.12515	8.05e-01
ENSG00000067182	TNFRSF1A	1.70e-01	6.98e-02	0.10053	7.96e-01
ENSG00000067191	CACNB1	-1.33e+00	-8.75e-01	-0.45378	5.22e-01
ENSG00000067208	EVI5	-2.52e-01	3.66e-01	-0.61918	4.46e-01
ENSG00000067221	STOML1	2.72e-01	6.85e-02	0.20413	8.21e-01
ENSG00000067225	PKM	1.70e-01	3.78e-01	-0.20828	3.44e-01
ENSG00000067248	DHX29	2.88e-01	1.17e-01	0.17224	9.21e-01
ENSG00000067334	DNTTIP2	-3.16e-02	-3.41e-01	0.30901	8.47e-01
ENSG00000067365	METTL22	-2.48e-01	-3.03e-01	0.05499	9.51e-01
ENSG00000067369	TP53BP1	-5.83e-01	-4.80e-01	-0.10292	9.07e-01
ENSG00000067533	RRP15	1.17e-03	-3.77e-01	0.37879	6.88e-01
ENSG00000067560	RHOA	1.88e-01	2.38e-01	-0.05018	8.91e-01
ENSG00000067596	DHX8	-1.82e-01	-2.17e-01	0.03435	9.54e-01
ENSG00000067601	PMS2P4	-1.73e-01	-7.62e-01	0.59158	6.47e-01
ENSG00000067606	PRKCZ	6.95e-02	-5.67e-01	0.63665	5.60e-02
ENSG00000067704	IARS2	1.15e-01	-9.11e-02	0.20582	5.76e-01
ENSG00000067829	IDH3G	8.26e-02	2.84e-01	-0.20108	5.78e-01
ENSG00000067836	ROGDI	-4.21e-02	3.89e-01	-0.43040	6.01e-01
ENSG00000067840	PDZD4	1.18e-01	-1.89e-02	0.13702	8.41e-01
ENSG00000067900	ROCK1	-8.70e-01	-8.07e-01	-0.06066	9.83e-01
ENSG00000067955	CBFB	-2.53e-01	-3.44e-01	0.09088	8.93e-01
ENSG00000067992	PDK3	4.53e-02	8.43e-02	-0.03864	9.80e-01
ENSG00000068001	HYAL2	1.68e-01	4.26e-01	-0.25793	5.31e-01
ENSG00000068024	HDAC4	-6.25e-01	-5.96e-01	-0.02894	9.75e-01
ENSG00000068028	RASSF1	2.69e-01	3.05e-01	-0.03568	9.64e-01
ENSG00000068078	FGFR3	-5.89e-01	-1.23e-01	-0.46631	5.71e-01
ENSG00000068079	IFI35	3.71e-01	5.89e-01	-0.21781	6.24e-01
ENSG00000068097	HEATR6	2.15e-01	-7.23e-02	0.28779	5.24e-01
ENSG00000068120	COASY	1.37e-01	3.09e-01	-0.17274	5.02e-01
ENSG00000068137	PLEKHH3	-3.66e-02	9.71e-02	-0.13351	7.53e-01
ENSG00000068305	MEF2A	-1.60e-01	-1.31e-01	-0.02871	9.72e-01
ENSG00000068308	OTUD5	5.81e-02	2.13e-01	-0.15471	5.90e-01
ENSG00000068323	TFE3	9.49e-02	6.24e-02	0.03260	9.38e-01
ENSG00000068354	TBC1D25	3.04e-02	1.14e-01	-0.08408	8.80e-01
ENSG00000068366	ACSL4	4.20e-02	-3.51e-01	0.39370	4.98e-01
ENSG00000068383	INPP5A	-3.40e-02	4.55e-03	-0.03799	9.65e-01
ENSG00000068394	GPKOW	1.43e-01	2.58e-01	-0.11504	8.22e-01
ENSG00000068400	GRIPAP1	-4.03e-01	-6.17e-01	0.21477	6.24e-01
ENSG00000068438	FTSJ1	1.15e-01	2.22e-01	-0.10706	7.71e-01
ENSG00000068489	PRR11	-2.10e-01	-4.26e-01	0.21700	7.05e-01
ENSG00000068615	REEP1	5.35e-01	3.75e-01	0.15921	8.91e-01
ENSG00000068650	ATP11A	-6.81e-01	-6.81e-01	0.00048	1.00e+00
ENSG00000068654	POLR1A	-2.19e-01	-2.78e-01	0.05905	8.94e-01
ENSG00000068697	LAPTM4A	-1.28e-01	-2.28e-01	0.09991	8.56e-01
ENSG00000068724	TTC7A	-3.49e-02	-1.21e-01	0.08611	8.53e-01
ENSG00000068745	IP6K2	1.67e-01	1.79e-02	0.14893	6.95e-01
ENSG00000068784	SRBD1	1.07e+00	1.43e+00	-0.36213	7.09e-01
ENSG00000068796	KIF2A	-2.06e-01	-2.98e-01	0.09208	9.25e-01
ENSG00000068831	RASGRP2	1.08e+00	4.95e-02	1.03125	3.40e-01
ENSG00000068878	PSME4	-1.77e-01	-3.96e-01	0.21965	7.11e-01
ENSG00000068903	SIRT2	2.05e-01	4.06e-01	-0.20038	5.92e-01
ENSG00000068912	ERLEC1	1.32e-01	-3.91e-01	0.52303	2.95e-01
ENSG00000068971	PPP2R5B	2.63e-01	-2.30e-01	0.49330	3.44e-01
ENSG00000069011	PITX1	3.07e-01	4.20e-01	-0.11316	7.78e-01
ENSG00000069020	MAST4	-3.33e-01	-5.03e-01	0.16957	8.15e-01
ENSG00000069248	NUP133	-1.07e-01	-5.90e-01	0.48247	1.56e-01
ENSG00000069275	NUCKS1	-1.56e-01	-2.45e-01	0.08865	8.56e-01
ENSG00000069329	VPS35	-4.87e-01	-4.25e-01	-0.06245	9.30e-01
ENSG00000069345	DNAJA2	2.67e-02	-2.51e-01	0.27762	4.89e-01
ENSG00000069399	BCL3	3.69e-01	8.77e-02	0.28164	5.33e-01
ENSG00000069424	KCNAB2	-3.25e-01	-1.06e-01	-0.21891	5.35e-01
ENSG00000069482	GAL	5.26e-01	5.42e-01	-0.01634	9.81e-01
ENSG00000069509	FUNDC1	4.60e-01	2.62e-01	0.19805	8.44e-01
ENSG00000069535	MAOB	1.02e-01	1.06e-01	-0.00417	9.95e-01
ENSG00000069702	TGFBR3	-6.95e-01	-7.79e-01	0.08509	9.14e-01
ENSG00000069812	HES2	9.10e-01	6.50e-01	0.25883	7.96e-01
ENSG00000069849	ATP1B3	2.29e-01	2.95e-02	0.19964	5.31e-01
ENSG00000069869	NEDD4	3.50e-01	-2.88e-01	0.64084	6.39e-01
ENSG00000069943	PIGB	-7.34e-02	-4.94e-01	0.42188	5.97e-01
ENSG00000069956	MAPK6	-2.83e-01	-9.71e-01	0.68893	4.27e-01
ENSG00000069966	GNB5	7.66e-02	1.60e-03	0.07518	9.01e-01
ENSG00000069974	RAB27A	2.97e-01	-6.44e-02	0.36148	5.24e-01
ENSG00000069998	HDHD5	2.72e-01	3.71e-01	-0.09907	8.09e-01
ENSG00000070010	UFD1	3.14e-01	4.26e-01	-0.11205	8.09e-01
ENSG00000070018	LRP6	-1.05e-02	-2.04e-01	0.19422	7.53e-01
ENSG00000070047	PHRF1	-2.18e-01	-1.92e-01	-0.02600	9.64e-01
ENSG00000070061	ELP1	9.18e-02	-2.20e-01	0.31172	5.17e-01
ENSG00000070081	NUCB2	-2.97e-01	-2.00e-01	-0.09637	9.37e-01
ENSG00000070087	PFN2	1.67e-01	1.62e-01	0.00449	9.94e-01
ENSG00000070159	PTPN3	-1.12e-01	-3.86e-01	0.27396	5.61e-01
ENSG00000070214	SLC44A1	-1.61e-03	-4.06e-01	0.40417	3.96e-01
ENSG00000070269	TMEM260	-1.86e-01	-1.85e-01	0.00000	1.00e+00
ENSG00000070366	SMG6	-8.04e-02	-2.06e-01	0.12542	8.44e-01
ENSG00000070367	EXOC5	-4.13e-01	-1.84e-01	-0.22861	8.90e-01
ENSG00000070371	CLTCL1	-1.92e-01	-3.59e-01	0.16649	7.36e-01
ENSG00000070404	FSTL3	1.24e-01	2.76e-01	-0.15169	5.89e-01
ENSG00000070413	DGCR2	-1.63e-01	5.57e-02	-0.21857	5.40e-01
ENSG00000070423	RNF126	1.58e-01	3.02e-01	-0.14351	7.14e-01
ENSG00000070444	MNT	-1.49e-01	-1.75e-01	0.02591	9.68e-01
ENSG00000070476	ZXDC	5.15e-02	-2.76e-02	0.07895	8.94e-01
ENSG00000070495	JMJD6	1.72e-02	1.84e-01	-0.16633	7.23e-01
ENSG00000070501	POLB	-7.46e-02	-2.89e-01	0.21441	8.02e-01
ENSG00000070540	WIPI1	3.10e-01	-3.51e-01	0.66271	3.40e-01
ENSG00000070610	GBA2	-4.47e-01	-2.82e-01	-0.16538	6.42e-01
ENSG00000070614	NDST1	-1.67e-01	1.12e-01	-0.27903	3.84e-01
ENSG00000070669	ASNS	1.77e-01	2.81e-01	-0.10341	8.48e-01
ENSG00000070718	AP3M2	-8.88e-02	1.32e-01	-0.22066	7.87e-01
ENSG00000070729	CNGB1	2.54e-01	-4.89e-01	0.74755	6.92e-01
ENSG00000070756	PABPC1	-1.72e-01	-1.22e-01	-0.05010	9.79e-01
ENSG00000070759	TESK2	2.44e-02	5.50e-02	-0.03019	9.80e-01
ENSG00000070761	CFAP20	4.26e-02	3.31e-01	-0.28769	4.88e-01
ENSG00000070770	CSNK2A2	-8.17e-02	-1.34e-01	0.05280	9.03e-01
ENSG00000070778	PTPN21	-3.41e-02	-7.87e-01	0.75275	2.27e-01
ENSG00000070785	EIF2B3	2.36e-01	-2.98e-01	0.53465	2.87e-01
ENSG00000070814	TCOF1	-2.30e-01	-1.92e-01	-0.03746	9.38e-01
ENSG00000070831	CDC42	1.80e-01	8.03e-02	0.09946	8.19e-01
ENSG00000070882	OSBPL3	-6.85e-01	-8.24e-01	0.13883	8.41e-01
ENSG00000070950	RAD18	-3.00e-01	-4.25e-02	-0.25734	8.08e-01
ENSG00000070961	ATP2B1	-2.46e-01	-6.02e-01	0.35803	5.95e-01
ENSG00000071051	NCK2	7.54e-02	6.75e-02	0.00753	9.94e-01
ENSG00000071054	MAP4K4	-1.85e-01	-2.15e-01	0.03029	9.58e-01
ENSG00000071082	RPL31	5.01e-01	5.48e-01	-0.04709	9.32e-01
ENSG00000071127	WDR1	-1.13e-01	1.32e-01	-0.24569	2.96e-01
ENSG00000071189	SNX13	5.77e-01	6.02e-01	-0.02528	9.92e-01
ENSG00000071205	ARHGAP10	2.65e-01	-2.64e-02	0.29142	6.75e-01
ENSG00000071243	ING3	-1.17e-01	-6.01e-01	0.48689	8.08e-01
ENSG00000071246	VASH1	-1.60e-01	-2.16e-01	0.05562	9.25e-01
ENSG00000071282	LMCD1	1.37e-01	8.63e-02	0.05429	9.86e-01
ENSG00000071462	BUD23	8.77e-02	3.22e-01	-0.23444	4.29e-01
ENSG00000071537	SEL1L	-3.91e-01	-7.18e-01	0.32740	6.98e-01
ENSG00000071539	TRIP13	-1.10e-01	4.55e-02	-0.15542	6.91e-01
ENSG00000071553	ATP6AP1	1.51e-01	1.96e-01	-0.04569	9.30e-01
ENSG00000071564	TCF3	-7.18e-02	1.22e-01	-0.19420	6.13e-01
ENSG00000071575	TRIB2	1.44e-01	-1.26e+00	1.40430	1.14e-01
ENSG00000071626	DAZAP1	5.86e-02	2.23e-01	-0.16433	6.09e-01
ENSG00000071655	MBD3	3.82e-02	-2.19e-03	0.04034	9.27e-01
ENSG00000071794	HLTF	-9.53e-02	1.27e-01	-0.22236	8.65e-01
ENSG00000071859	FAM50A	3.51e-02	1.12e-01	-0.07668	8.83e-01
ENSG00000071889	FAM3A	7.81e-02	1.71e-01	-0.09232	8.71e-01
ENSG00000071894	CPSF1	-1.63e-01	-1.68e-01	0.00481	9.94e-01
ENSG00000071967	CYBRD1	3.22e-01	1.79e-02	0.30458	5.04e-01
ENSG00000071994	PDCD2	3.63e-01	4.06e-01	-0.04318	9.67e-01
ENSG00000072041	SLC6A15	-3.16e-01	-4.00e-01	0.08448	9.54e-01
ENSG00000072042	RDH11	8.01e-02	-3.89e-03	0.08397	8.78e-01
ENSG00000072062	PRKACA	3.23e-02	1.12e-01	-0.07994	8.50e-01
ENSG00000072071	ADGRL1	-3.52e-03	-1.35e-01	0.13173	8.05e-01
ENSG00000072110	ACTN1	-7.19e-02	6.98e-02	-0.14184	6.64e-01
ENSG00000072121	ZFYVE26	-2.32e-01	-4.43e-01	0.21096	5.67e-01
ENSG00000072133	RPS6KA6	-7.50e-01	-2.05e-01	-0.54838	8.14e-01
ENSG00000072134	EPN2	-3.13e-01	-1.08e-01	-0.20515	7.98e-01
ENSG00000072135	PTPN18	1.40e-01	2.75e-01	-0.13449	7.53e-01
ENSG00000072163	LIMS2	4.15e-02	2.33e-01	-0.19257	7.61e-01
ENSG00000072195	SPEG	-4.56e-01	-4.27e-01	-0.03035	9.93e-01
ENSG00000072210	ALDH3A2	-4.68e-02	-2.08e-01	0.16171	7.26e-01
ENSG00000072274	TFRC	-3.51e-01	-5.74e-01	0.22313	5.33e-01
ENSG00000072310	SREBF1	-2.26e-01	-1.04e-01	-0.12208	6.87e-01
ENSG00000072364	AFF4	-5.77e-01	-6.58e-01	0.08113	8.94e-01
ENSG00000072401	UBE2D1	-4.35e-01	-1.05e-01	-0.33052	8.43e-01
ENSG00000072415	MPP5	3.04e-01	-4.16e-01	0.72030	1.04e-01
ENSG00000072422	RHOBTB1	-4.55e-01	-7.45e-01	0.29042	7.10e-01
ENSG00000072501	SMC1A	-2.53e-01	-3.79e-01	0.12537	7.91e-01
ENSG00000072506	HSD17B10	4.33e-01	6.20e-01	-0.18735	5.08e-01
ENSG00000072518	MARK2	-9.32e-02	-7.86e-02	-0.01445	9.84e-01
ENSG00000072609	CHFR	-3.25e-01	-1.75e-01	-0.15066	9.29e-01
ENSG00000072682	P4HA2	8.44e-02	8.67e-02	-0.00216	1.00e+00
ENSG00000072736	NFATC3	2.97e-01	1.66e-01	0.13115	8.09e-01
ENSG00000072756	TRNT1	-6.64e-01	-3.22e-01	-0.34188	6.98e-01
ENSG00000072778	ACADVL	2.00e-01	2.57e-01	-0.05705	9.08e-01
ENSG00000072786	STK10	-5.50e-01	-3.55e-01	-0.19483	8.02e-01
ENSG00000072803	FBXW11	8.97e-02	9.48e-03	0.08040	8.71e-01
ENSG00000072840	EVC	-7.54e-01	-8.58e-01	0.10294	9.20e-01
ENSG00000072849	DERL2	6.96e-02	-3.58e-02	0.10517	8.86e-01
ENSG00000072864	NDE1	-9.16e-02	-2.32e-01	0.14079	8.06e-01
ENSG00000072954	TMEM38A	4.59e-01	3.81e-01	0.07835	8.90e-01
ENSG00000072958	AP1M1	1.93e-01	3.98e-01	-0.20515	5.75e-01
ENSG00000073008	PVR	-3.32e-01	-2.10e-01	-0.12189	7.98e-01
ENSG00000073050	XRCC1	-9.76e-02	-3.36e-02	-0.06384	8.95e-01
ENSG00000073060	SCARB1	-3.09e-02	1.54e-01	-0.18511	5.06e-01
ENSG00000073111	MCM2	-3.14e-02	1.46e-01	-0.17748	4.85e-01
ENSG00000073150	PANX2	2.84e-01	1.60e-01	0.12401	8.65e-01
ENSG00000073169	SELENOO	-1.37e-01	3.27e-01	-0.46309	1.59e-01
ENSG00000073331	ALPK1	-2.09e-01	-3.45e-01	0.13936	9.35e-01
ENSG00000073350	LLGL2	3.15e-01	3.20e-01	-0.00511	9.95e-01
ENSG00000073417	PDE8A	-2.63e-01	-3.09e-01	0.04654	9.48e-01
ENSG00000073464	CLCN4	-4.93e-01	-5.79e-02	-0.43471	4.82e-01
ENSG00000073536	NLE1	2.74e-01	3.17e-01	-0.04353	9.36e-01
ENSG00000073578	SDHA	1.41e-01	2.42e-01	-0.10065	8.13e-01
ENSG00000073584	SMARCE1	-5.74e-01	-8.82e-02	-0.48578	1.73e-01
ENSG00000073614	KDM5A	-1.49e+00	-1.13e+00	-0.35875	8.88e-01
ENSG00000073670	ADAM11	-2.19e-01	-3.44e-01	0.12441	9.07e-01
ENSG00000073712	FERMT2	-8.53e-01	-5.07e-01	-0.34478	6.09e-01
ENSG00000073756	PTGS2	2.43e-01	-3.39e-01	0.58283	5.08e-01
ENSG00000073792	IGF2BP2	-3.24e-01	-2.07e-01	-0.11688	8.59e-01
ENSG00000073803	MAP3K13	-4.43e-01	7.39e-02	-0.51484	5.88e-01
ENSG00000073849	ST6GAL1	-1.56e-02	2.39e-01	-0.25197	8.88e-01
ENSG00000073910	FRY	-8.21e-01	2.49e-01	-1.06959	2.40e-01
ENSG00000073921	PICALM	-8.08e-02	7.78e-02	-0.15863	7.53e-01
ENSG00000073969	NSF	1.33e-02	-1.31e-01	0.14390	7.84e-01
ENSG00000074047	GLI2	-7.41e-01	-7.10e-01	-0.03089	9.88e-01
ENSG00000074054	CLASP1	-1.81e-01	-4.30e-01	0.24855	5.89e-01
ENSG00000074071	MRPS34	3.45e-01	6.18e-01	-0.27263	2.71e-01
ENSG00000074181	NOTCH3	-2.02e+00	-6.71e-01	-1.35281	4.01e-01
ENSG00000074201	CLNS1A	3.48e-01	3.15e-01	0.03400	9.52e-01
ENSG00000074219	TEAD2	1.47e-01	3.01e-01	-0.15396	7.51e-01
ENSG00000074266	EED	-1.24e-02	4.01e-02	-0.05309	9.67e-01
ENSG00000074319	TSG101	-2.88e-02	1.86e-01	-0.21443	5.68e-01
ENSG00000074356	NCBP3	-8.68e-02	5.09e-02	-0.13754	8.37e-01
ENSG00000074370	ATP2A3	-3.87e-01	-3.08e-01	-0.07915	9.02e-01
ENSG00000074410	CA12	-1.24e-02	-1.39e-01	0.12729	9.02e-01
ENSG00000074416	MGLL	-2.89e-01	1.95e-01	-0.48461	7.05e-01
ENSG00000074527	NTN4	-4.41e-01	-5.06e-01	0.06472	9.44e-01
ENSG00000074582	BCS1L	-4.93e-02	4.69e-01	-0.51824	1.88e-01
ENSG00000074590	NUAK1	7.35e-02	-1.08e-01	0.18141	7.26e-01
ENSG00000074603	DPP8	-4.44e-01	5.07e-01	-0.95039	2.88e-02
ENSG00000074621	SLC24A1	6.56e-02	-2.23e-01	0.28991	7.66e-01
ENSG00000074657	ZNF532	8.29e-02	1.90e-01	-0.10763	9.50e-01
ENSG00000074695	LMAN1	-1.08e+00	-4.24e-01	-0.65807	2.06e-01
ENSG00000074696	HACD3	6.27e-03	-1.32e-02	0.01964	9.79e-01
ENSG00000074755	ZZEF1	-2.19e-01	2.91e-02	-0.24826	5.35e-01
ENSG00000074800	ENO1	3.49e-01	5.00e-01	-0.15170	5.59e-01
ENSG00000074842	MYDGF	4.87e-01	6.72e-01	-0.18539	5.41e-01
ENSG00000074855	ANO8	-3.00e-01	-6.27e-01	0.32743	5.86e-01
ENSG00000074935	TUBE1	-4.74e-01	-5.26e-01	0.05407	9.84e-01
ENSG00000074964	ARHGEF10L	1.16e-01	1.02e-01	0.01373	9.88e-01
ENSG00000075089	ACTR6	4.72e-01	8.36e-01	-0.36574	8.70e-01
ENSG00000075131	TIPIN	-8.08e-02	-5.49e-01	0.46900	5.04e-01
ENSG00000075142	SRI	4.36e-01	5.70e-01	-0.13335	8.21e-01
ENSG00000075151	EIF4G3	-2.87e-02	3.00e-01	-0.32891	4.42e-01
ENSG00000075188	NUP37	4.84e-01	8.47e-02	0.40041	4.66e-01
ENSG00000075213	SEMA3A	-5.90e-01	-1.62e-01	-0.42626	8.25e-01
ENSG00000075218	GTSE1	-2.13e-01	-1.33e-01	-0.08099	8.77e-01
ENSG00000075223	SEMA3C	-6.03e-01	4.02e-01	-1.00472	2.12e-02
ENSG00000075234	TTC38	3.31e-01	3.96e-01	-0.06558	8.77e-01
ENSG00000075239	ACAT1	-6.79e-02	-2.54e-01	0.18629	7.56e-01
ENSG00000075240	GRAMD4	8.20e-02	-7.69e-02	0.15930	7.81e-01
ENSG00000075275	CELSR1	-1.69e-01	4.53e-02	-0.21449	5.02e-01
ENSG00000075292	ZNF638	-1.23e+00	-3.00e-01	-0.92779	3.67e-01
ENSG00000075303	SLC25A40	-2.57e-01	3.68e-02	-0.29369	7.94e-01
ENSG00000075336	TIMM21	-7.68e-01	-5.58e-01	-0.21115	8.77e-01
ENSG00000075391	RASAL2	-3.65e-01	-2.58e-01	-0.10660	8.76e-01
ENSG00000075399	VPS9D1	1.67e-01	-2.90e-01	0.45828	3.44e-01
ENSG00000075407	ZNF37A	-3.19e-01	-1.29e-01	-0.19168	9.14e-01
ENSG00000075413	MARK3	-6.23e-01	-6.01e-01	-0.02177	9.86e-01
ENSG00000075415	SLC25A3	2.94e-01	2.51e-01	0.04250	9.14e-01
ENSG00000075420	FNDC3B	-2.89e-03	-2.34e-01	0.23095	5.70e-01
ENSG00000075426	FOSL2	-1.66e-01	-1.86e-01	0.02028	9.71e-01
ENSG00000075539	FRYL	-1.03e+00	-3.54e-01	-0.67725	4.34e-01
ENSG00000075568	TMEM131	-7.61e-01	-6.45e-01	-0.11490	9.03e-01
ENSG00000075618	FSCN1	1.81e-01	2.75e-01	-0.09455	7.84e-01
ENSG00000075624	ACTB	-1.46e+00	-1.16e+00	-0.29591	9.54e-01
ENSG00000075643	MOCOS	2.32e-01	4.46e-01	-0.21409	7.07e-01
ENSG00000075651	PLD1	-2.18e-01	-1.31e-01	-0.08661	9.07e-01
ENSG00000075702	WDR62	-1.05e-01	-9.83e-02	-0.00601	9.94e-01
ENSG00000075711	DLG1	-3.04e-01	-3.70e-01	0.06608	9.38e-01
ENSG00000075785	RAB7A	1.33e-01	6.84e-02	0.06504	8.85e-01
ENSG00000075790	BCAP29	-5.08e-01	-5.59e-01	0.05215	9.85e-01
ENSG00000075826	SEC31B	-1.06e+00	-5.71e-01	-0.48741	8.26e-01
ENSG00000075856	SART3	-3.83e-01	-4.01e-01	0.01835	9.77e-01
ENSG00000075914	EXOSC7	3.94e-01	3.72e-01	0.02280	9.79e-01
ENSG00000075945	KIFAP3	-4.56e-02	-7.63e-02	0.03074	9.72e-01
ENSG00000075975	MKRN2	-1.84e-01	-2.07e-01	0.02318	9.80e-01
ENSG00000076003	MCM6	1.09e-01	-1.50e-01	0.25984	3.61e-01
ENSG00000076043	REXO2	2.69e-02	-2.06e-01	0.22992	9.72e-01
ENSG00000076053	RBM7	-8.10e-02	-8.34e-01	0.75317	3.69e-01
ENSG00000076067	RBMS2	4.18e-01	3.00e-01	0.11759	7.88e-01
ENSG00000076108	BAZ2A	-4.17e-01	-1.67e-01	-0.25034	4.27e-01
ENSG00000076201	PTPN23	-3.51e-01	-1.56e-01	-0.19482	5.84e-01
ENSG00000076242	MLH1	5.24e-02	-2.49e-01	0.30118	4.97e-01
ENSG00000076248	UNG	2.76e-01	3.18e-01	-0.04282	9.21e-01
ENSG00000076321	KLHL20	-1.68e-01	-9.67e-01	0.80084	2.89e-01
ENSG00000076351	SLC46A1	-4.06e-02	-2.78e-01	0.23732	5.47e-01
ENSG00000076356	PLXNA2	-7.42e-01	-1.13e+00	0.39020	5.35e-01
ENSG00000076382	SPAG5	-1.11e-01	-2.49e-01	0.13842	7.29e-01
ENSG00000076513	ANKRD13A	9.93e-02	-1.74e-02	0.11677	8.27e-01
ENSG00000076554	TPD52	-1.54e-01	-1.42e-02	-0.13960	8.24e-01
ENSG00000076555	ACACB	-1.15e+00	-8.68e-01	-0.28502	7.00e-01
ENSG00000076604	TRAF4	-9.71e-02	-1.36e-02	-0.08358	8.25e-01
ENSG00000076641	PAG1	9.54e-02	1.13e-01	-0.01692	9.97e-01
ENSG00000076650	GPATCH1	-1.68e-01	-1.09e-01	-0.05878	9.63e-01
ENSG00000076662	ICAM3	5.03e-01	6.60e-01	-0.15768	8.73e-01
ENSG00000076685	NT5C2	-2.76e-01	-7.24e-01	0.44811	2.08e-01
ENSG00000076706	MCAM	-1.43e-01	-5.50e-02	-0.08786	8.13e-01
ENSG00000076826	CAMSAP3	-3.92e-02	-1.14e-01	0.07507	8.91e-01
ENSG00000076864	RAP1GAP	-1.58e-02	3.90e-02	-0.05447	9.42e-01
ENSG00000076924	XAB2	1.62e-01	1.74e-01	-0.01266	9.86e-01
ENSG00000076928	ARHGEF1	1.81e-01	2.34e-01	-0.05369	9.20e-01
ENSG00000076944	STXBP2	2.81e-01	1.26e-01	0.15463	7.40e-01
ENSG00000076984	MAP2K7	2.21e-01	1.53e-01	0.06798	8.77e-01
ENSG00000077044	DGKD	-1.50e-01	-4.75e-01	0.32534	2.06e-01
ENSG00000077092	RARB	1.48e-01	-5.19e-01	0.66933	7.15e-01
ENSG00000077097	TOP2B	-2.67e-01	-3.86e-01	0.12044	9.03e-01
ENSG00000077147	TM9SF3	-3.27e-01	-2.81e-01	-0.04499	9.78e-01
ENSG00000077150	NFKB2	-9.08e-02	1.31e-01	-0.22246	5.53e-01
ENSG00000077157	PPP1R12B	-2.31e-01	-3.96e-01	0.16637	8.11e-01
ENSG00000077232	DNAJC10	-5.14e-01	-4.41e-01	-0.07128	9.61e-01
ENSG00000077235	GTF3C1	-2.15e-01	-1.15e-01	-0.10047	7.86e-01
ENSG00000077238	IL4R	-7.64e-02	-4.54e-01	0.37691	4.19e-01
ENSG00000077254	USP33	-7.71e-01	-9.38e-01	0.16801	8.56e-01
ENSG00000077312	SNRPA	3.00e-02	2.12e-01	-0.18206	5.58e-01
ENSG00000077348	EXOSC5	4.12e-01	8.06e-01	-0.39435	2.07e-01
ENSG00000077380	DYNC1I2	-1.07e-01	-2.48e-01	0.14218	8.82e-01
ENSG00000077454	LRCH4	-8.93e-02	-4.22e-01	0.33287	4.56e-01
ENSG00000077458	FAM76B	-1.38e+00	-1.50e+00	0.11560	9.54e-01
ENSG00000077463	SIRT6	2.50e-01	5.07e-01	-0.25689	5.70e-01
ENSG00000077514	POLD3	-2.06e-01	-4.69e-01	0.26330	5.97e-01
ENSG00000077549	CAPZB	3.07e-01	4.10e-01	-0.10300	7.94e-01
ENSG00000077585	GPR137B	-1.03e-01	6.01e-02	-0.16297	9.27e-01
ENSG00000077684	JADE1	-3.41e-01	-7.48e-02	-0.26603	5.72e-01
ENSG00000077713	SLC25A43	1.66e-02	-4.70e-02	0.06333	9.69e-01
ENSG00000077721	UBE2A	5.39e-02	1.91e-01	-0.13678	8.07e-01
ENSG00000077782	FGFR1	-7.14e-01	-1.05e-01	-0.60986	1.62e-01
ENSG00000077942	FBLN1	8.55e-02	1.30e-01	-0.04497	9.16e-01
ENSG00000078043	PIAS2	9.71e-02	2.55e-01	-0.15769	8.73e-01
ENSG00000078061	ARAF	-1.34e-02	3.03e-01	-0.31621	1.75e-01
ENSG00000078070	MCCC1	2.25e-01	-1.51e-01	0.37653	5.56e-01
ENSG00000078081	LAMP3	-6.06e-02	-2.12e-01	0.15180	8.90e-01
ENSG00000078124	ACER3	-2.15e-01	-3.04e-01	0.08787	9.53e-01
ENSG00000078140	UBE2K	2.59e-01	1.47e-01	0.11190	8.69e-01
ENSG00000078142	PIK3C3	-2.93e-01	-4.35e-01	0.14327	9.12e-01
ENSG00000078237	TIGAR	-5.98e-03	1.66e-01	-0.16897	9.13e-01
ENSG00000078246	TULP3	-5.80e-02	9.07e-02	-0.14872	7.94e-01
ENSG00000078269	SYNJ2	-4.93e-02	-3.71e-02	-0.01226	9.94e-01
ENSG00000078304	PPP2R5C	6.93e-02	-3.65e-01	0.43385	2.10e-01
ENSG00000078319	PMS2P1	-2.17e-01	1.41e-01	-0.35691	7.53e-01
ENSG00000078369	GNB1	-5.43e-02	1.82e-01	-0.23681	3.95e-01
ENSG00000078401	EDN1	-6.12e-02	-4.78e-02	-0.01351	9.99e-01
ENSG00000078403	MLLT10	-2.54e-01	-2.23e-01	-0.03141	9.86e-01
ENSG00000078487	ZCWPW1	-6.07e-01	-1.92e+00	1.31480	5.62e-01
ENSG00000078618	NRDC	-2.53e-02	-4.64e-01	0.43870	2.10e-01
ENSG00000078668	VDAC3	2.40e-01	1.94e-01	0.04583	9.38e-01
ENSG00000078674	PCM1	-5.80e-02	-1.00e+00	0.94352	1.19e-01
ENSG00000078687	TNRC6C	-1.32e+00	-6.53e-01	-0.66469	6.73e-01
ENSG00000078699	CBFA2T2	-7.37e-02	-2.65e-02	-0.04705	9.40e-01
ENSG00000078747	ITCH	2.31e-01	1.27e-01	0.10396	8.88e-01
ENSG00000078804	TP53INP2	-2.05e-01	3.02e-02	-0.23511	4.25e-01
ENSG00000078808	SDF4	1.50e-01	2.79e-01	-0.12819	7.05e-01
ENSG00000078902	TOLLIP	2.80e-01	2.51e-02	0.25500	5.32e-01
ENSG00000078967	UBE2D4	3.09e-01	9.82e-02	0.21073	7.56e-01
ENSG00000079134	THOC1	-7.33e-01	-1.62e+00	0.89008	5.61e-01
ENSG00000079150	FKBP7	-4.40e-01	-3.69e-01	-0.07031	9.89e-01
ENSG00000079156	OSBPL6	-1.48e-01	-3.54e-01	0.20749	8.78e-01
ENSG00000079215	SLC1A3	-6.37e-01	-6.63e-01	0.02561	9.72e-01
ENSG00000079246	XRCC5	5.15e-03	-3.21e-01	0.32566	2.39e-01
ENSG00000079277	MKNK1	1.76e-01	2.50e-01	-0.07428	9.24e-01
ENSG00000079308	TNS1	5.74e-02	-2.53e-01	0.31035	5.31e-01
ENSG00000079313	REXO1	-1.17e-01	-8.70e-03	-0.10818	8.16e-01
ENSG00000079332	SAR1A	-5.00e-02	-4.73e-02	-0.00238	1.00e+00
ENSG00000079335	CDC14A	-5.01e-01	-8.44e-01	0.34445	8.44e-01
ENSG00000079387	SENP1	2.92e-01	2.92e-01	0.00000	1.00e+00
ENSG00000079432	CIC	-1.73e-01	3.84e-02	-0.21184	5.11e-01
ENSG00000079435	LIPE	-8.32e-02	2.97e-01	-0.38055	5.06e-01
ENSG00000079459	FDFT1	2.11e-01	2.94e-01	-0.08264	8.11e-01
ENSG00000079462	PAFAH1B3	4.22e-01	5.58e-01	-0.13599	7.18e-01
ENSG00000079482	OPHN1	-1.14e+00	-4.23e-01	-0.72128	5.03e-01
ENSG00000079616	KIF22	-4.81e-01	-4.76e-01	-0.00574	9.93e-01
ENSG00000079691	CARMIL1	-4.34e-02	-2.71e-01	0.22795	6.12e-01
ENSG00000079739	PGM1	2.31e-01	2.22e-01	0.00871	9.89e-01
ENSG00000079785	DDX1	-7.14e-02	-3.49e-01	0.27788	6.19e-01
ENSG00000079805	DNM2	-4.58e-01	-1.63e-01	-0.29519	2.03e-01
ENSG00000079819	EPB41L2	-2.56e-01	-1.43e-01	-0.11235	8.58e-01
ENSG00000079841	RIMS1	-6.20e-01	9.64e-01	-1.59112	4.02e-01
ENSG00000079950	STX7	-1.59e-01	1.36e-01	-0.29199	8.44e-01
ENSG00000079974	RABL2B	-1.06e-02	-1.70e-01	0.15987	8.41e-01
ENSG00000079999	KEAP1	1.24e-01	1.85e-01	-0.06066	9.14e-01
ENSG00000080031	PTPRH	-1.22e-01	-4.10e-01	0.28797	7.94e-01
ENSG00000080189	SLC35C2	-8.68e-02	2.25e-01	-0.31221	2.06e-01
ENSG00000080298	RFX3	4.17e-01	6.57e-01	-0.23964	8.94e-01
ENSG00000080345	RIF1	-7.98e-01	-1.07e+00	0.26680	8.39e-01
ENSG00000080371	RAB21	-3.06e-02	1.16e-01	-0.14645	8.58e-01
ENSG00000080503	SMARCA2	-2.00e-01	-4.30e-01	0.23039	6.86e-01
ENSG00000080546	SESN1	4.31e-01	-5.77e-02	0.48979	5.42e-01
ENSG00000080561	MID2	1.67e-01	1.93e-01	-0.02674	9.86e-01
ENSG00000080573	COL5A3	-3.34e-01	-1.17e-01	-0.21724	7.57e-01
ENSG00000080603	SRCAP	-3.27e-01	-3.60e-01	0.03328	9.34e-01
ENSG00000080608	PUM3	-1.11e-01	3.30e-01	-0.43869	7.14e-01
ENSG00000080802	CNOT4	-6.98e-02	-1.04e-01	0.03450	9.68e-01
ENSG00000080815	PSEN1	4.24e-01	3.14e-01	0.11059	8.59e-01
ENSG00000080822	CLDND1	-4.29e-01	-1.01e-01	-0.32986	8.55e-01
ENSG00000080823	MOK	-1.02e+00	-5.49e-01	-0.47301	7.15e-01
ENSG00000080824	HSP90AA1	-5.96e-01	-4.55e-01	-0.14094	9.14e-01
ENSG00000080839	RBL1	-4.11e-01	-5.22e-01	0.11086	9.14e-01
ENSG00000080845	DLGAP4	-2.60e-01	-6.47e-02	-0.19581	5.61e-01
ENSG00000080947	CROCCP3	-2.32e-01	-1.18e+00	0.94555	4.54e-01
ENSG00000080986	NDC80	-8.46e-02	-7.37e-01	0.65370	4.80e-01
ENSG00000081014	AP4E1	-3.23e-02	-5.75e-01	0.54258	4.70e-01
ENSG00000081019	RSBN1	-2.67e-01	-5.45e-01	0.27851	8.26e-01
ENSG00000081026	MAGI3	1.86e-01	-2.20e-01	0.40648	5.06e-01
ENSG00000081041	CXCL2	-1.85e-01	-2.37e-01	0.05287	9.76e-01
ENSG00000081052	COL4A4	-4.34e-01	-2.94e-01	-0.13912	8.11e-01
ENSG00000081059	TCF7	-1.66e-01	3.12e-01	-0.47766	7.04e-01
ENSG00000081087	OSTM1	-2.17e-01	1.87e-02	-0.23709	9.25e-01
ENSG00000081154	PCNP	1.37e-01	1.03e-01	0.03370	9.68e-01
ENSG00000081177	EXD2	1.52e-01	6.30e-02	0.08907	8.84e-01
ENSG00000081181	ARG2	3.37e-01	7.01e-02	0.26752	7.04e-01
ENSG00000081307	UBA5	-6.76e-01	-3.57e-01	-0.31879	8.31e-01
ENSG00000081320	STK17B	1.42e-01	-6.23e-01	0.76416	4.22e-01
ENSG00000081377	CDC14B	5.45e-01	5.34e-01	0.01105	9.93e-01
ENSG00000081386	ZNF510	-2.59e-01	4.65e-02	-0.30369	8.87e-01
ENSG00000081692	JMJD4	-3.64e-02	2.41e-02	-0.06052	9.49e-01
ENSG00000081721	DUSP12	1.09e-01	-2.58e-02	0.13521	8.77e-01
ENSG00000081760	AACS	4.04e-02	1.05e-01	-0.06398	9.02e-01
ENSG00000081791	DELE1	-1.52e-02	2.63e-01	-0.27830	3.25e-01
ENSG00000081870	HSPB11	-1.81e-01	5.14e-02	-0.23277	7.68e-01
ENSG00000081913	PHLPP1	-1.65e-01	-1.53e-01	-0.01260	9.93e-01
ENSG00000082014	SMARCD3	2.14e-01	4.88e-01	-0.27293	5.59e-01
ENSG00000082068	WDR70	-2.72e-01	-5.58e-01	0.28637	6.13e-01
ENSG00000082146	STRADB	1.48e-01	5.71e-02	0.09128	9.29e-01
ENSG00000082153	BZW1	-2.33e-01	-3.74e-01	0.14129	8.37e-01
ENSG00000082213	C5orf22	-2.27e-01	-9.78e-01	0.75134	3.78e-02
ENSG00000082258	CCNT2	-7.52e-01	-4.99e-01	-0.25703	8.99e-01
ENSG00000082438	COBLL1	-4.44e-01	-5.97e-01	0.15318	9.25e-01
ENSG00000082458	DLG3	1.30e-01	-1.78e-01	0.30837	3.33e-01
ENSG00000082512	TRAF5	-4.56e-01	-4.67e-01	0.01081	9.94e-01
ENSG00000082515	MRPL22	6.58e-01	8.95e-01	-0.23677	7.45e-01
ENSG00000082516	GEMIN5	4.93e-02	-2.10e-01	0.25957	5.06e-01
ENSG00000082641	NFE2L1	-1.61e-01	-2.39e-01	0.07769	8.36e-01
ENSG00000082701	GSK3B	9.43e-02	2.24e-01	-0.12992	8.07e-01
ENSG00000082781	ITGB5	-1.18e-01	8.56e-02	-0.20387	5.04e-01
ENSG00000082805	ERC1	-2.24e-01	-7.18e-02	-0.15146	8.07e-01
ENSG00000082898	XPO1	1.64e-01	-1.18e-01	0.28221	5.37e-01
ENSG00000082996	RNF13	9.26e-01	1.10e+00	-0.17446	8.48e-01
ENSG00000083093	PALB2	-2.61e-01	-8.54e-01	0.59251	4.06e-01
ENSG00000083099	LYRM2	6.52e-02	2.04e-01	-0.13756	9.14e-01
ENSG00000083123	BCKDHB	-3.35e-01	1.41e-01	-0.47442	5.70e-01
ENSG00000083168	KAT6A	-1.19e-01	-2.55e-01	0.13594	8.23e-01
ENSG00000083223	TUT7	-1.56e+00	-6.20e-01	-0.93968	3.95e-01
ENSG00000083290	ULK2	-2.43e-01	3.79e-01	-0.62156	2.19e-01
ENSG00000083312	TNPO1	-3.16e-01	-5.32e-01	0.21577	7.49e-01
ENSG00000083444	PLOD1	-1.80e-02	4.07e-02	-0.05873	8.77e-01
ENSG00000083454	P2RX5	1.48e-01	2.82e-01	-0.13416	7.68e-01
ENSG00000083457	ITGAE	1.46e-01	3.60e-01	-0.21295	8.22e-01
ENSG00000083520	DIS3	-1.25e+00	-9.46e-01	-0.30256	8.41e-01
ENSG00000083544	TDRD3	1.23e+00	8.09e-01	0.42095	6.33e-01
ENSG00000083635	NUFIP1	-7.15e-02	-2.87e-01	0.21551	8.66e-01
ENSG00000083642	PDS5B	-1.52e-01	-4.39e-01	0.28654	8.09e-01
ENSG00000083720	OXCT1	-2.11e-01	-1.11e-01	-0.10011	8.57e-01
ENSG00000083750	RRAGB	-5.80e-01	-7.28e-01	0.14818	8.91e-01
ENSG00000083799	CYLD	-9.43e-02	-2.78e-01	0.18328	8.34e-01
ENSG00000083807	SLC27A5	9.80e-01	1.08e+00	-0.09965	9.02e-01
ENSG00000083812	ZNF324	-1.88e-01	-2.37e-01	0.04929	9.52e-01
ENSG00000083817	ZNF416	3.34e-01	9.19e-02	0.24289	8.25e-01
ENSG00000083828	ZNF586	-3.44e-01	6.10e-02	-0.40413	7.85e-01
ENSG00000083838	ZNF446	1.93e-01	-1.71e-01	0.36553	5.63e-01
ENSG00000083844	ZNF264	-7.37e-03	1.37e-01	-0.14396	9.02e-01
ENSG00000083845	RPS5	8.64e-01	1.02e+00	-0.15687	6.46e-01
ENSG00000083857	FAT1	-2.00e-01	-3.20e-01	0.12056	7.85e-01
ENSG00000083896	YTHDC1	-1.21e-01	1.45e-01	-0.26583	8.05e-01
ENSG00000083937	CHMP2B	-3.13e-02	6.31e-02	-0.09454	9.62e-01
ENSG00000084070	SMAP2	1.56e-01	1.98e-01	-0.04245	9.56e-01
ENSG00000084072	PPIE	5.50e-01	5.57e-01	-0.00641	9.94e-01
ENSG00000084073	ZMPSTE24	-6.13e-02	-1.78e-01	0.11814	9.03e-01
ENSG00000084090	STARD7	1.62e-01	1.70e-01	-0.00861	9.90e-01
ENSG00000084092	NOA1	3.25e-02	-5.36e-01	0.56879	1.07e-01
ENSG00000084093	REST	9.45e-02	-6.04e-01	0.69864	2.65e-01
ENSG00000084112	SSH1	-2.20e-01	-3.73e-01	0.15278	8.09e-01
ENSG00000084207	GSTP1	6.56e-01	8.97e-01	-0.24117	4.27e-01
ENSG00000084234	APLP2	-6.67e-02	-8.11e-02	0.01449	9.78e-01
ENSG00000084444	FAM234B	2.73e-02	-4.41e-01	0.46833	4.97e-01
ENSG00000084463	WBP11	-2.55e-01	-1.97e-01	-0.05740	8.96e-01
ENSG00000084623	EIF3I	2.92e-01	3.85e-01	-0.09263	8.16e-01
ENSG00000084628	NKAIN1	-2.99e-01	-2.56e-01	-0.04296	9.92e-01
ENSG00000084636	COL16A1	-6.15e-01	-1.01e-02	-0.60446	5.95e-01
ENSG00000084652	TXLNA	6.99e-02	9.66e-02	-0.02680	9.60e-01
ENSG00000084676	NCOA1	1.58e-01	3.74e-01	-0.21537	8.40e-01
ENSG00000084693	AGBL5	2.99e-01	2.72e-01	0.02611	9.58e-01
ENSG00000084710	EFR3B	-9.09e-02	-1.31e-01	0.04041	9.61e-01
ENSG00000084731	KIF3C	3.53e-01	-6.97e-02	0.42301	3.04e-01
ENSG00000084733	RAB10	-1.32e-01	-6.75e-02	-0.06485	9.04e-01
ENSG00000084754	HADHA	1.32e-01	1.14e-01	0.01789	9.71e-01
ENSG00000084764	MAPRE3	6.82e-02	3.86e-01	-0.31758	7.18e-01
ENSG00000084774	CAD	-1.47e-01	-2.05e-01	0.05831	8.94e-01
ENSG00000085063	CD59	3.56e-01	2.44e-01	0.11202	7.60e-01
ENSG00000085117	CD82	-1.39e-01	7.99e-02	-0.22059	9.28e-01
ENSG00000085185	BCORL1	-3.52e-02	3.89e-02	-0.07358	9.30e-01
ENSG00000085224	ATRX	-6.11e-01	-9.19e-01	0.30771	7.72e-01
ENSG00000085231	AK6	3.85e-01	4.16e-01	-0.03136	9.94e-01
ENSG00000085274	MYNN	2.35e-01	-5.85e-01	0.83025	7.15e-01
ENSG00000085276	MECOM	-8.90e-01	-2.40e-01	-0.65069	5.92e-01
ENSG00000085365	SCAMP1	6.36e-01	2.83e-01	0.35412	7.75e-01
ENSG00000085377	PREP	-2.62e-02	8.07e-02	-0.10682	8.46e-01
ENSG00000085382	HACE1	-1.52e-01	-5.50e-01	0.40098	7.96e-01
ENSG00000085415	SEH1L	3.46e-02	-1.65e-01	0.19959	7.04e-01
ENSG00000085433	WDR47	-9.46e-01	-1.62e+00	0.67643	5.06e-01
ENSG00000085449	WDFY1	-5.53e-01	-5.44e-01	-0.00853	9.98e-01
ENSG00000085465	OVGP1	3.18e-01	5.68e-01	-0.24826	8.76e-01
ENSG00000085491	SLC25A24	-7.48e-02	-3.39e-01	0.26483	7.53e-01
ENSG00000085511	MAP3K4	8.92e-01	-1.80e-01	1.07047	6.38e-01
ENSG00000085644	ZNF213	-2.44e-01	1.68e-01	-0.41134	2.69e-01
ENSG00000085662	AKR1B1	4.39e-01	5.54e-01	-0.11459	7.34e-01
ENSG00000085719	CPNE3	-4.54e-01	-4.38e-01	-0.01593	9.93e-01
ENSG00000085721	RRN3	1.78e-02	-3.20e-01	0.33806	6.40e-01
ENSG00000085733	CTTN	-2.64e-01	-2.54e-01	-0.01011	9.88e-01
ENSG00000085741	WNT11	8.07e-01	2.38e-01	0.56705	6.62e-01
ENSG00000085760	MTIF2	-7.87e-01	-1.02e+00	0.23174	8.41e-01
ENSG00000085788	DDHD2	-2.32e-01	-1.74e-01	-0.05798	9.59e-01
ENSG00000085831	TTC39A	-1.29e+00	-1.40e-01	-1.14501	5.75e-02
ENSG00000085832	EPS15	3.10e-01	4.21e-01	-0.11100	8.86e-01
ENSG00000085840	ORC1	7.44e-02	1.02e-01	-0.02725	9.65e-01
ENSG00000085871	MGST2	9.29e-01	7.54e-01	0.17549	8.46e-01
ENSG00000085872	CHERP	-1.43e-01	-5.77e-02	-0.08513	8.43e-01
ENSG00000085978	ATG16L1	1.10e-01	-3.45e-01	0.45480	3.44e-01
ENSG00000085982	USP40	-1.22e-01	-4.49e-01	0.32833	6.85e-01
ENSG00000085998	POMGNT1	1.31e-01	4.73e-01	-0.34195	2.27e-01
ENSG00000085999	RAD54L	-1.59e-01	-1.53e-01	-0.00561	9.95e-01
ENSG00000086015	MAST2	5.52e-03	-1.62e-02	0.02176	9.72e-01
ENSG00000086061	DNAJA1	-2.54e-01	-4.26e-01	0.17181	7.25e-01
ENSG00000086062	B4GALT1	9.07e-02	1.43e-01	-0.05249	8.86e-01
ENSG00000086065	CHMP5	2.10e-01	3.03e-01	-0.09229	9.15e-01
ENSG00000086102	NFX1	-1.87e-01	-3.19e-01	0.13169	7.96e-01
ENSG00000086189	DIMT1	-3.45e-02	-1.32e-01	0.09788	9.12e-01
ENSG00000086200	IPO11	-2.71e-01	-4.44e-01	0.17288	8.73e-01
ENSG00000086232	EIF2AK1	-3.04e-01	-3.14e-01	0.01014	9.89e-01
ENSG00000086289	EPDR1	-1.44e-02	1.12e-01	-0.12677	8.90e-01
ENSG00000086475	SEPHS1	1.22e-01	3.86e-02	0.08289	8.55e-01
ENSG00000086504	MRPL28	4.33e-01	5.58e-01	-0.12500	7.79e-01
ENSG00000086544	ITPKC	-4.79e-01	4.00e-02	-0.51913	4.18e-01
ENSG00000086589	RBM22	-2.42e-01	-6.34e-02	-0.17875	6.99e-01
ENSG00000086598	TMED2	4.61e-02	-7.99e-02	0.12599	7.85e-01
ENSG00000086666	ZFAND6	6.45e-01	3.86e-01	0.26019	7.21e-01
ENSG00000086712	TXLNG	-3.55e-01	-4.03e-01	0.04920	9.68e-01
ENSG00000086730	LAT2	-1.87e-01	-5.44e-01	0.35919	8.56e-01
ENSG00000086758	HUWE1	-2.34e-01	-1.90e-01	-0.04460	9.28e-01
ENSG00000086827	ZW10	-2.65e-01	-2.69e-01	0.00462	9.98e-01
ENSG00000086848	ALG9	1.74e-01	2.25e-01	-0.05073	9.34e-01
ENSG00000086967	MYBPC2	-1.11e-01	-5.06e-02	-0.05917	9.58e-01
ENSG00000087008	ACOX3	-4.73e-02	1.15e-01	-0.16153	8.82e-01
ENSG00000087053	MTMR2	2.21e-01	-1.05e-01	0.32596	4.46e-01
ENSG00000087074	PPP1R15A	-2.73e-01	-2.81e-01	0.00818	9.92e-01
ENSG00000087076	HSD17B14	-5.83e-01	8.38e-01	-1.42110	1.19e-01
ENSG00000087077	TRIP6	2.19e-01	3.92e-01	-0.17292	5.72e-01
ENSG00000087086	FTL	4.58e-01	5.28e-01	-0.07048	8.71e-01
ENSG00000087087	SRRT	-3.42e-01	-1.50e-01	-0.19219	4.82e-01
ENSG00000087088	BAX	4.02e-01	5.39e-01	-0.13755	7.93e-01
ENSG00000087095	NLK	1.50e-01	-2.44e-01	0.39427	4.27e-01
ENSG00000087111	PIGS	1.54e-01	2.93e-01	-0.13916	7.24e-01
ENSG00000087152	ATXN7L3	2.58e-01	1.91e-01	0.06681	8.86e-01
ENSG00000087157	PGS1	-4.36e-02	-1.70e-02	-0.02621	9.79e-01
ENSG00000087191	PSMC5	1.88e-01	2.20e-01	-0.03158	9.51e-01
ENSG00000087206	UIMC1	-2.04e-01	2.50e-01	-0.45434	3.25e-01
ENSG00000087237	CETP	3.08e-01	5.03e-01	-0.19367	8.03e-01
ENSG00000087253	LPCAT2	8.27e-01	3.74e-01	0.45519	7.18e-01
ENSG00000087258	GNAO1	6.84e-02	-1.88e-01	0.25622	6.07e-01
ENSG00000087263	OGFOD1	-4.22e-01	-5.81e-01	0.15940	7.77e-01
ENSG00000087266	SH3BP2	-2.04e-01	-2.10e-01	0.00551	9.94e-01
ENSG00000087269	NOP14	-9.66e-02	-8.54e-02	-0.01092	9.90e-01
ENSG00000087274	ADD1	7.32e-02	7.49e-03	0.06579	9.06e-01
ENSG00000087299	L2HGDH	1.75e-01	1.41e-01	0.03368	9.76e-01
ENSG00000087301	TXNDC16	3.19e-01	1.19e+00	-0.87437	3.62e-01
ENSG00000087302	RTRAF	5.17e-02	-2.28e-02	0.07478	9.02e-01
ENSG00000087303	NID2	-1.62e-01	-1.84e-01	0.02191	9.71e-01
ENSG00000087338	GMCL1	-6.58e-01	-7.92e-01	0.13559	9.23e-01
ENSG00000087365	SF3B2	-3.13e-03	1.14e-01	-0.11684	7.48e-01
ENSG00000087448	KLHL42	-6.64e-02	-2.19e-01	0.15305	8.32e-01
ENSG00000087460	GNAS	2.04e-01	2.10e-01	-0.00652	9.94e-01
ENSG00000087470	DNM1L	-2.65e-01	-4.87e-01	0.22237	7.68e-01
ENSG00000087502	ERGIC2	-4.94e-01	-1.06e+00	0.57299	7.33e-01
ENSG00000087510	TFAP2C	-6.22e-02	-2.47e-02	-0.03737	9.45e-01
ENSG00000087586	AURKA	-4.38e-02	-6.70e-02	0.02312	9.71e-01
ENSG00000087842	PIR	4.19e-01	3.82e-01	0.03822	9.67e-01
ENSG00000087884	AAMDC	5.25e-01	5.61e-01	-0.03664	9.77e-01
ENSG00000087903	RFX2	-7.22e-02	6.84e-02	-0.14022	8.56e-01
ENSG00000087995	METTL2A	1.65e-01	1.47e-02	0.15067	7.99e-01
ENSG00000088002	SULT2B1	3.13e-01	4.85e-01	-0.17150	9.35e-01
ENSG00000088038	CNOT3	-7.37e-02	5.85e-02	-0.13219	7.60e-01
ENSG00000088179	PTPN4	-1.75e-01	-3.40e-02	-0.14023	9.03e-01
ENSG00000088205	DDX18	-1.23e-01	-6.88e-01	0.56606	3.92e-01
ENSG00000088247	KHSRP	-2.04e-02	8.80e-02	-0.10835	7.87e-01
ENSG00000088256	GNA11	-3.38e-02	1.49e-01	-0.18304	4.98e-01
ENSG00000088280	ASAP3	-5.52e-02	-1.21e-02	-0.04308	9.59e-01
ENSG00000088298	EDEM2	1.75e-01	2.82e-01	-0.10638	8.07e-01
ENSG00000088305	DNMT3B	-6.03e-02	-7.40e-02	0.01367	9.89e-01
ENSG00000088325	TPX2	-4.84e-02	-8.96e-02	0.04124	9.14e-01
ENSG00000088356	PDRG1	1.12e-01	1.93e-01	-0.08062	8.86e-01
ENSG00000088367	EPB41L1	-6.22e-03	-8.69e-02	0.08052	8.77e-01
ENSG00000088387	DOCK9	-8.52e-02	9.30e-02	-0.17750	8.21e-01
ENSG00000088448	ANKRD10	1.40e-01	-2.69e-01	0.40871	3.37e-01
ENSG00000088451	TGDS	3.44e-01	-2.27e-01	0.57199	7.72e-01
ENSG00000088543	C3orf18	1.97e-01	3.95e-01	-0.19877	6.99e-01
ENSG00000088682	COQ9	2.43e-01	4.08e-01	-0.16524	7.00e-01
ENSG00000088727	KIF9	-2.59e-01	1.69e-01	-0.42748	7.25e-01
ENSG00000088756	ARHGAP28	-1.55e-01	-1.83e-01	0.02801	9.82e-01
ENSG00000088766	CRLS1	3.83e-01	6.29e-01	-0.24569	8.05e-01
ENSG00000088808	PPP1R13B	5.20e-02	-4.40e-01	0.49271	3.10e-01
ENSG00000088812	ATRN	-2.57e-02	-6.15e-02	0.03592	9.52e-01
ENSG00000088826	SMOX	3.18e-02	1.04e-01	-0.07204	9.11e-01
ENSG00000088832	FKBP1A	3.35e-01	3.80e-01	-0.04582	9.12e-01
ENSG00000088833	NSFL1C	-1.06e-02	2.45e-01	-0.25548	4.58e-01
ENSG00000088836	SLC4A11	3.62e-01	-4.81e-01	0.84298	1.39e-01
ENSG00000088854	C20orf194	-1.28e-01	-2.10e-01	0.08347	9.50e-01
ENSG00000088876	ZNF343	8.82e-03	-4.48e-03	0.01305	9.93e-01
ENSG00000088888	MAVS	-1.63e-01	-9.46e-02	-0.06832	8.68e-01
ENSG00000088899	LZTS3	-1.64e-01	1.90e-01	-0.35368	5.98e-01
ENSG00000088930	XRN2	1.04e-01	-9.20e-02	0.19627	6.74e-01
ENSG00000088970	KIZ	1.02e+00	-7.07e-01	1.73526	1.20e-01
ENSG00000088986	DYNLL1	4.15e-01	5.07e-01	-0.09227	8.41e-01
ENSG00000088992	TESC	2.52e-01	1.78e-01	0.07402	9.35e-01
ENSG00000089006	SNX5	-9.15e-02	-9.92e-02	0.00785	9.93e-01
ENSG00000089009	RPL6	-4.59e-02	-3.97e-02	-0.00626	9.94e-01
ENSG00000089022	MAPKAPK5	-2.17e-01	-3.83e-01	0.16621	8.30e-01
ENSG00000089050	RBBP9	5.33e-01	3.68e-02	0.49655	5.64e-01
ENSG00000089053	ANAPC5	1.01e-01	1.12e-02	0.09018	8.33e-01
ENSG00000089057	SLC23A2	-3.82e-01	-4.16e-01	0.03492	9.67e-01
ENSG00000089060	SLC8B1	-5.34e-01	-5.39e-01	0.00495	9.94e-01
ENSG00000089063	TMEM230	8.00e-02	1.29e-01	-0.04874	9.34e-01
ENSG00000089091	DZANK1	-4.76e-01	-3.73e-01	-0.10320	9.80e-01
ENSG00000089094	KDM2B	4.24e-02	-5.99e-03	0.04841	9.29e-01
ENSG00000089123	TASP1	2.06e-01	7.01e-01	-0.49472	5.40e-01
ENSG00000089127	OAS1	5.07e-01	4.53e-01	0.05399	9.44e-01
ENSG00000089154	GCN1	-2.54e-01	-1.26e-01	-0.12806	7.50e-01
ENSG00000089157	RPLP0	6.01e-01	9.08e-01	-0.30725	1.33e-01
ENSG00000089159	PXN	1.09e-02	6.54e-02	-0.05434	9.05e-01
ENSG00000089163	SIRT4	4.99e-01	1.35e-01	0.36761	8.56e-01
ENSG00000089177	KIF16B	-3.01e-01	-1.57e-01	-0.14272	9.15e-01
ENSG00000089195	TRMT6	-2.16e-01	-1.62e-01	-0.05332	9.68e-01
ENSG00000089220	PEBP1	2.42e-01	3.38e-01	-0.09571	8.03e-01
ENSG00000089234	BRAP	1.11e-01	-7.26e-02	0.18414	7.73e-01
ENSG00000089248	ERP29	2.76e-01	2.95e-01	-0.01960	9.70e-01
ENSG00000089280	FUS	-3.28e-01	-3.10e-01	-0.01812	9.82e-01
ENSG00000089289	IGBP1	5.14e-01	3.93e-01	0.12093	7.68e-01
ENSG00000089327	FXYD5	7.78e-02	3.54e-01	-0.27651	3.07e-01
ENSG00000089335	ZNF302	-6.19e-01	-9.16e-01	0.29566	8.94e-01
ENSG00000089351	GRAMD1A	1.43e-02	1.20e-01	-0.10549	7.81e-01
ENSG00000089486	CDIP1	6.22e-02	2.42e-01	-0.17958	5.76e-01
ENSG00000089558	KCNH4	3.75e-01	4.19e-01	-0.03970	9.94e-01
ENSG00000089597	GANAB	1.28e-01	2.17e-01	-0.08929	8.16e-01
ENSG00000089639	GMIP	3.92e-02	-4.72e-02	0.08699	9.09e-01
ENSG00000089682	RBM41	1.75e-01	-2.31e-01	0.40601	7.44e-01
ENSG00000089685	BIRC5	6.22e-02	2.37e-01	-0.17450	6.32e-01
ENSG00000089693	MLF2	2.50e-01	4.63e-01	-0.21339	3.93e-01
ENSG00000089723	OTUB2	1.63e-01	3.22e-01	-0.15869	8.80e-01
ENSG00000089737	DDX24	-2.04e-01	-6.29e-02	-0.14119	7.03e-01
ENSG00000089775	ZBTB25	-3.82e-01	-6.16e-01	0.23400	7.45e-01
ENSG00000089818	NECAP1	2.68e-01	4.05e-02	0.22742	7.50e-01
ENSG00000089820	ARHGAP4	-9.46e-01	-1.08e-01	-0.83003	7.71e-01
ENSG00000089847	ANKRD24	-6.99e-01	-7.53e-01	0.05504	9.90e-01
ENSG00000089876	DHX32	3.79e-03	-9.84e-02	0.10289	9.03e-01
ENSG00000089902	RCOR1	-1.79e-01	-1.76e-01	-0.00228	1.00e+00
ENSG00000089916	GPATCH2L	-9.16e-01	-1.10e+00	0.18203	8.54e-01
ENSG00000090006	LTBP4	-3.36e-01	-2.25e-02	-0.31385	3.74e-01
ENSG00000090013	BLVRB	7.00e-01	8.81e-01	-0.18096	6.05e-01
ENSG00000090020	SLC9A1	-8.65e-02	-1.24e-01	0.03719	9.56e-01
ENSG00000090054	SPTLC1	-1.87e-01	-5.22e-01	0.33614	5.45e-01
ENSG00000090060	PAPOLA	-3.69e-01	-3.57e-01	-0.01118	9.93e-01
ENSG00000090061	CCNK	-2.06e-01	-4.60e-02	-0.15959	6.59e-01
ENSG00000090097	PCBP4	-2.91e-02	2.29e-01	-0.25696	8.05e-01
ENSG00000090238	YPEL3	4.65e-01	6.98e-01	-0.23308	6.29e-01
ENSG00000090263	MRPS33	9.83e-01	5.73e-01	0.41151	7.50e-01
ENSG00000090266	NDUFB2	1.07e+00	1.22e+00	-0.14555	7.61e-01
ENSG00000090273	NUDC	-4.27e-02	2.18e-01	-0.26115	3.84e-01
ENSG00000090316	MAEA	2.01e-01	1.91e-01	0.00963	9.89e-01
ENSG00000090339	ICAM1	2.78e-02	4.06e-02	-0.01266	9.87e-01
ENSG00000090372	STRN4	-2.53e-02	1.00e-01	-0.12563	7.51e-01
ENSG00000090432	MUL1	-8.03e-01	-9.89e-01	0.18587	5.97e-01
ENSG00000090447	TFAP4	2.28e-01	1.85e-01	0.04346	9.48e-01
ENSG00000090470	PDCD7	-1.47e-01	-2.69e-02	-0.12058	8.50e-01
ENSG00000090487	SPG21	3.94e-01	3.36e-01	0.05832	8.93e-01
ENSG00000090520	DNAJB11	-3.31e-01	-2.08e-01	-0.12326	8.43e-01
ENSG00000090530	P3H2	-1.49e-01	-1.78e-01	0.02848	9.94e-01
ENSG00000090539	CHRD	-7.11e-01	-6.07e-01	-0.10237	9.80e-01
ENSG00000090554	FLT3LG	6.33e-01	1.36e-01	0.49939	6.63e-01
ENSG00000090565	RAB11FIP3	1.15e-01	-5.50e-02	0.16965	7.25e-01
ENSG00000090581	GNPTG	-1.21e-01	-2.30e-02	-0.09796	8.95e-01
ENSG00000090612	ZNF268	-9.25e-01	-5.77e-01	-0.33524	9.17e-01
ENSG00000090615	GOLGA3	-2.05e-01	-4.59e-01	0.25347	5.06e-01
ENSG00000090621	PABPC4	-3.02e-01	-2.58e-01	-0.04490	9.31e-01
ENSG00000090661	CERS4	-1.98e-01	3.60e-01	-0.55804	3.25e-01
ENSG00000090674	MCOLN1	2.15e-02	-1.65e-03	0.02298	9.74e-01
ENSG00000090686	USP48	-4.33e-01	-9.24e-01	0.49081	4.12e-01
ENSG00000090776	EFNB1	1.54e-01	1.65e-01	-0.01123	9.93e-01
ENSG00000090857	PDPR	-2.23e-01	-5.04e-01	0.28088	4.81e-01
ENSG00000090861	AARS1	-1.83e-02	8.08e-03	-0.02627	9.50e-01
ENSG00000090863	GLG1	-1.95e-01	-3.56e-01	0.16041	6.54e-01
ENSG00000090889	KIF4A	-2.29e-01	-4.12e-01	0.18350	6.88e-01
ENSG00000090905	TNRC6A	-1.12e+00	-1.57e+00	0.45176	5.10e-01
ENSG00000090924	PLEKHG2	-3.63e-01	-3.36e-01	-0.02718	9.72e-01
ENSG00000090932	DLL3	6.05e-01	7.28e-01	-0.12281	9.16e-01
ENSG00000090971	NAT14	3.81e-01	7.44e-01	-0.36337	5.35e-01
ENSG00000090975	PITPNM2	-7.34e-01	-1.21e+00	0.48117	3.92e-01
ENSG00000090989	EXOC1	-2.94e-01	-8.99e-01	0.60993	6.99e-01
ENSG00000091009	RBM27	-8.55e-02	-5.92e-01	0.50748	4.98e-01
ENSG00000091039	OSBPL8	-1.33e+00	-4.93e-01	-0.83685	4.41e-01
ENSG00000091073	DTX2	-7.20e-02	-8.18e-02	0.00990	9.91e-01
ENSG00000091127	PUS7	4.11e-01	-4.55e-01	0.86700	1.12e-01
ENSG00000091136	LAMB1	-2.29e-01	-3.01e-01	0.07223	8.57e-01
ENSG00000091140	DLD	2.24e-02	-6.01e-01	0.62378	3.47e-01
ENSG00000091157	WDR7	7.01e-02	3.34e-01	-0.26484	8.58e-01
ENSG00000091164	TXNL1	6.58e-02	-9.53e-02	0.16144	8.56e-01
ENSG00000091262	ABCC6	-5.44e-01	-9.41e-01	0.39734	6.01e-01
ENSG00000091317	CMTM6	1.51e-01	1.80e-01	-0.02829	9.87e-01
ENSG00000091409	ITGA6	-1.07e-01	-3.55e-01	0.24919	8.15e-01
ENSG00000091428	RAPGEF4	1.78e-01	-1.24e+00	1.42071	4.07e-02
ENSG00000091436	MAP3K20	-2.74e-01	-1.99e-01	-0.07551	9.28e-01
ENSG00000091483	FH	1.61e-01	-4.81e-02	0.20916	5.47e-01
ENSG00000091490	SEL1L3	-5.22e-02	-9.90e-02	0.04720	9.51e-01
ENSG00000091527	CDV3	-6.92e-02	-8.02e-02	0.01114	9.88e-01
ENSG00000091536	MYO15A	2.39e-01	-1.67e-01	0.40743	8.57e-01
ENSG00000091542	ALKBH5	1.87e-01	2.45e-01	-0.05849	8.90e-01
ENSG00000091622	PITPNM3	-4.63e-02	-4.99e-02	0.00000	9.99e-01
ENSG00000091640	SPAG7	3.80e-01	5.27e-01	-0.14722	7.60e-01
ENSG00000091651	ORC6	-6.29e-02	4.08e-02	-0.10360	8.87e-01
ENSG00000091732	ZC3HC1	3.65e-01	9.13e-02	0.27335	4.39e-01
ENSG00000091947	TMEM101	4.21e-01	5.32e-01	-0.11139	8.09e-01
ENSG00000091986	CCDC80	-3.63e-01	-4.08e-01	0.04595	9.50e-01
ENSG00000092010	PSME1	5.48e-01	5.26e-01	0.02159	9.70e-01
ENSG00000092020	PPP2R3C	-8.53e-01	-1.04e+00	0.18998	9.02e-01
ENSG00000092036	HAUS4	5.41e-01	6.89e-01	-0.14813	6.99e-01
ENSG00000092068	SLC7A8	-1.01e-01	3.42e-01	-0.44246	3.14e-01
ENSG00000092094	OSGEP	2.60e-01	2.52e-01	0.00769	9.94e-01
ENSG00000092098	RNF31	-5.02e-01	-5.83e-01	0.08176	8.95e-01
ENSG00000092108	SCFD1	-9.87e-02	1.94e-01	-0.29386	8.61e-01
ENSG00000092140	G2E3	9.18e-03	-1.15e+00	1.16542	5.59e-01
ENSG00000092148	HECTD1	-6.23e-01	-5.05e-01	-0.11733	8.67e-01
ENSG00000092199	HNRNPC	3.27e-01	3.72e-01	-0.04582	9.09e-01
ENSG00000092201	SUPT16H	-2.04e-01	-3.51e-01	0.14631	7.53e-01
ENSG00000092203	TOX4	-1.80e-02	3.90e-02	-0.05705	9.14e-01
ENSG00000092208	GEMIN2	-3.12e-01	-3.64e-01	0.05370	9.79e-01
ENSG00000092295	TGM1	-9.01e-02	-5.26e-02	-0.03654	9.89e-01
ENSG00000092330	TINF2	2.74e-01	3.36e-01	-0.06165	9.05e-01
ENSG00000092439	TRPM7	-4.64e-01	-6.87e-01	0.22314	8.44e-01
ENSG00000092445	TYRO3	-1.07e-02	1.91e-01	-0.20127	5.67e-01
ENSG00000092470	WDR76	1.27e-01	-9.50e-02	0.22296	6.68e-01
ENSG00000092531	SNAP23	-3.36e-01	-6.29e-01	0.29512	7.46e-01
ENSG00000092621	PHGDH	3.19e-01	4.73e-01	-0.15425	5.74e-01
ENSG00000092758	COL9A3	1.84e-01	1.30e-01	0.05403	9.40e-01
ENSG00000092820	EZR	1.02e-02	6.70e-02	-0.05665	8.86e-01
ENSG00000092841	MYL6	7.30e-01	9.58e-01	-0.22834	4.36e-01
ENSG00000092847	AGO1	-1.39e-01	-1.10e-01	-0.02833	9.63e-01
ENSG00000092853	CLSPN	1.69e-01	-5.03e-01	0.67235	1.87e-01
ENSG00000092871	RFFL	4.44e-02	-1.60e-01	0.20454	8.41e-01
ENSG00000092929	UNC13D	-8.95e-01	-4.86e-01	-0.40943	5.70e-01
ENSG00000092931	MFSD11	-7.27e-01	-3.74e-01	-0.35075	7.00e-01
ENSG00000092964	DPYSL2	-1.49e-01	-1.71e-01	0.02223	9.58e-01
ENSG00000092969	TGFB2	-4.94e-01	-4.21e-01	-0.07311	9.29e-01
ENSG00000092978	GPATCH2	-4.64e-01	-5.02e-01	0.04065	9.85e-01
ENSG00000093000	NUP50	1.40e-02	-4.30e-01	0.44400	2.72e-01
ENSG00000093009	CDC45	-4.38e-02	-2.01e-01	0.15723	7.13e-01
ENSG00000093010	COMT	3.40e-01	4.55e-01	-0.11425	7.81e-01
ENSG00000093144	ECHDC1	4.24e-02	8.94e-02	-0.04697	9.79e-01
ENSG00000093167	LRRFIP2	-1.41e-01	-3.23e-01	0.18238	7.83e-01
ENSG00000093183	SEC22C	1.55e-01	1.55e-01	-0.00052	1.00e+00
ENSG00000093217	XYLB	1.14e-01	-6.17e-02	0.17635	8.37e-01
ENSG00000094631	HDAC6	-1.01e-01	1.43e-02	-0.11551	7.80e-01
ENSG00000094804	CDC6	-4.26e-01	-8.43e-01	0.41601	2.39e-01
ENSG00000094841	UPRT	-1.57e-01	-1.62e-01	0.00432	9.96e-01
ENSG00000094880	CDC23	1.18e-01	-2.41e-01	0.35875	3.92e-01
ENSG00000094914	AAAS	1.73e-01	2.81e-01	-0.10807	7.72e-01
ENSG00000094916	CBX5	-2.62e-01	-3.45e-01	0.08304	8.53e-01
ENSG00000094975	SUCO	-2.99e-01	-7.81e-02	-0.22040	9.09e-01
ENSG00000095015	MAP3K1	-1.47e-01	-4.57e-01	0.31003	5.59e-01
ENSG00000095059	DHPS	3.10e-01	3.79e-01	-0.06898	8.94e-01
ENSG00000095066	HOOK2	-1.76e-01	-6.02e-01	0.42649	4.27e-01
ENSG00000095139	ARCN1	-2.25e-02	-2.21e-01	0.19915	5.87e-01
ENSG00000095203	EPB41L4B	4.62e-02	3.98e-01	-0.35146	7.05e-01
ENSG00000095209	TMEM38B	2.59e-01	6.10e-01	-0.35135	7.43e-01
ENSG00000095261	PSMD5	-3.49e-02	-1.63e-01	0.12864	8.12e-01
ENSG00000095303	PTGS1	6.83e-02	1.02e-01	-0.03359	9.41e-01
ENSG00000095319	NUP188	-5.48e-02	-6.54e-02	0.01070	9.86e-01
ENSG00000095321	CRAT	2.24e-01	1.56e-01	0.06798	9.01e-01
ENSG00000095380	NANS	1.38e-01	2.48e-01	-0.10947	7.81e-01
ENSG00000095383	TBC1D2	4.03e-02	2.19e-01	-0.17868	7.85e-01
ENSG00000095397	WHRN	-2.88e-01	-2.91e-01	0.00288	9.97e-01
ENSG00000095485	CWF19L1	7.32e-01	2.36e-01	0.49495	2.56e-01
ENSG00000095564	BTAF1	-3.31e-01	-3.87e-01	0.05601	9.59e-01
ENSG00000095574	IKZF5	-6.71e-02	-5.82e-01	0.51563	7.04e-01
ENSG00000095637	SORBS1	-2.49e-01	-3.09e-01	0.06067	9.31e-01
ENSG00000095739	BAMBI	2.50e-01	2.54e-01	-0.00384	1.00e+00
ENSG00000095787	WAC	-2.95e-01	-2.66e-01	-0.02973	9.73e-01
ENSG00000095794	CREM	-1.76e-01	-3.97e-01	0.22195	7.85e-01
ENSG00000095906	NUBP2	4.19e-01	5.37e-01	-0.11819	7.85e-01
ENSG00000095951	HIVEP1	-3.12e-01	4.71e-03	-0.31659	6.17e-01
ENSG00000096060	FKBP5	-9.21e-02	-1.51e-01	0.05866	9.14e-01
ENSG00000096063	SRPK1	2.00e-01	-1.43e-01	0.34347	5.85e-01
ENSG00000096070	BRPF3	-3.31e-01	-2.07e-01	-0.12397	7.95e-01
ENSG00000096080	MRPS18A	4.31e-01	7.33e-01	-0.30185	3.28e-01
ENSG00000096092	TMEM14A	6.34e-01	2.39e-01	0.39582	6.98e-01
ENSG00000096093	EFHC1	1.17e-02	-3.29e-02	0.04576	9.70e-01
ENSG00000096384	HSP90AB1	6.44e-02	1.88e-02	0.04549	9.12e-01
ENSG00000096401	CDC5L	-1.43e-01	-3.92e-01	0.25029	7.88e-01
ENSG00000096433	ITPR3	-1.91e-01	-1.41e-01	-0.04974	9.06e-01
ENSG00000096654	ZNF184	-1.75e-02	-1.34e+00	1.33634	4.97e-01
ENSG00000096696	DSP	-2.52e-01	-3.51e-01	0.09897	8.54e-01
ENSG00000096717	SIRT1	-3.35e-01	-4.70e-01	0.13446	8.88e-01
ENSG00000096746	HNRNPH3	-6.14e-01	-6.86e-01	0.07282	9.09e-01
ENSG00000097007	ABL1	-1.05e-01	7.22e-03	-0.11191	7.30e-01
ENSG00000097021	ACOT7	2.48e-01	4.77e-01	-0.22888	4.36e-01
ENSG00000097033	SH3GLB1	4.45e-01	4.00e-02	0.40446	5.06e-01
ENSG00000097046	CDC7	-1.48e-02	-6.32e-01	0.61966	6.25e-01
ENSG00000097096	SYDE2	-7.84e-01	-5.63e-01	-0.21992	8.70e-01
ENSG00000099194	SCD	-5.47e-02	-1.90e-02	-0.03563	9.22e-01
ENSG00000099203	TMED1	4.16e-01	6.05e-01	-0.18956	6.01e-01
ENSG00000099204	ABLIM1	-1.91e-01	-1.77e-01	-0.01352	9.83e-01
ENSG00000099219	ERMP1	-3.04e-01	-4.16e-01	0.11204	8.16e-01
ENSG00000099246	RAB18	-2.53e-01	1.64e-01	-0.41672	6.73e-01
ENSG00000099250	NRP1	-1.10e-01	-1.84e-01	0.07384	8.92e-01
ENSG00000099256	PRTFDC1	3.00e-01	2.87e-01	0.01232	9.94e-01
ENSG00000099260	PALMD	3.59e-01	-5.35e-02	0.41263	5.67e-01
ENSG00000099282	TSPAN15	8.51e-01	-6.98e-03	0.85946	2.11e-01
ENSG00000099290	WASHC2A	-2.08e-01	-2.53e-01	0.04511	9.36e-01
ENSG00000099308	MAST3	-6.34e-01	-6.37e-01	0.00364	9.95e-01
ENSG00000099326	MZF1	1.14e-01	3.61e-01	-0.24767	6.24e-01
ENSG00000099330	OCEL1	6.58e-01	5.21e-01	0.13779	8.09e-01
ENSG00000099331	MYO9B	-2.69e-01	-9.51e-02	-0.17431	6.54e-01
ENSG00000099337	KCNK6	-3.81e-01	-7.61e-01	0.38595	8.86e-01
ENSG00000099341	PSMD8	5.11e-01	6.68e-01	-0.15706	6.50e-01
ENSG00000099364	FBXL19	-8.08e-02	-7.16e-02	-0.00931	9.93e-01
ENSG00000099365	STX1B	-5.78e-01	-1.12e+00	0.54161	8.41e-01
ENSG00000099377	HSD3B7	-5.53e-02	1.65e-01	-0.22067	8.56e-01
ENSG00000099381	SETD1A	-1.76e-01	-1.68e-01	-0.00737	9.93e-01
ENSG00000099385	BCL7C	6.00e-01	6.03e-01	-0.00306	9.99e-01
ENSG00000099399	MAGEB2	4.35e-01	-3.58e-01	0.79751	5.61e-01
ENSG00000099617	EFNA2	2.39e-01	3.89e-01	-0.15017	8.91e-01
ENSG00000099622	CIRBP	5.97e-02	8.92e-02	-0.02945	9.56e-01
ENSG00000099624	ATP5F1D	4.23e-01	4.86e-01	-0.06291	8.66e-01
ENSG00000099625	CBARP	1.20e-01	-3.46e-02	0.15343	8.69e-01
ENSG00000099783	HNRNPM	-2.73e-01	-1.75e-01	-0.09763	8.04e-01
ENSG00000099785	MARCHF2	3.17e-02	3.37e-01	-0.30543	5.92e-01
ENSG00000099795	NDUFB7	8.21e-01	1.08e+00	-0.25936	3.99e-01
ENSG00000099797	TECR	2.00e-01	3.64e-01	-0.16460	5.54e-01
ENSG00000099800	TIMM13	2.45e-01	3.75e-01	-0.13053	7.45e-01
ENSG00000099804	CDC34	4.82e-01	4.55e-01	0.02646	9.62e-01
ENSG00000099810	MTAP	-3.09e-01	-2.69e-01	-0.03999	9.70e-01
ENSG00000099812	MISP	4.45e-02	9.59e-02	-0.05144	9.07e-01
ENSG00000099814	CEP170B	8.29e-02	3.20e-02	0.05104	9.19e-01
ENSG00000099817	POLR2E	4.67e-01	5.42e-01	-0.07504	8.78e-01
ENSG00000099821	POLRMT	-3.63e-03	1.56e-01	-0.16017	6.86e-01
ENSG00000099822	HCN2	1.23e-01	1.79e-01	-0.05593	9.12e-01
ENSG00000099840	IZUMO4	-5.28e-01	6.47e-01	-1.17641	5.67e-01
ENSG00000099849	RASSF7	-4.78e-01	-2.65e-01	-0.21309	7.62e-01
ENSG00000099860	GADD45B	-2.97e-01	-1.77e-01	-0.12025	8.06e-01
ENSG00000099864	PALM	8.41e-02	3.01e-01	-0.21725	4.51e-01
ENSG00000099875	MKNK2	-2.76e-01	-4.73e-02	-0.22882	5.95e-01
ENSG00000099889	ARVCF	-1.15e-01	-2.18e-01	0.10395	8.84e-01
ENSG00000099899	TRMT2A	-2.04e-01	3.07e-02	-0.23505	4.54e-01
ENSG00000099901	RANBP1	2.10e-01	3.46e-01	-0.13657	7.31e-01
ENSG00000099904	ZDHHC8	-9.43e-02	7.29e-02	-0.16728	7.53e-01
ENSG00000099910	KLHL22	2.22e-01	3.47e-01	-0.12501	8.50e-01
ENSG00000099917	MED15	-1.99e-01	-2.75e-01	0.07593	8.59e-01
ENSG00000099940	SNAP29	-1.50e-01	-2.02e-01	0.05203	9.26e-01
ENSG00000099942	CRKL	-6.70e-02	-8.60e-02	0.01918	9.70e-01
ENSG00000099949	LZTR1	-1.01e+00	-9.25e-01	-0.08123	9.43e-01
ENSG00000099953	MMP11	-4.43e-01	1.43e-01	-0.58521	3.59e-01
ENSG00000099954	CECR2	-1.20e+00	-7.37e-02	-1.13389	5.11e-01
ENSG00000099956	SMARCB1	3.12e-01	4.15e-01	-0.10236	7.81e-01
ENSG00000099958	DERL3	1.82e-01	4.46e-01	-0.26365	6.56e-01
ENSG00000099968	BCL2L13	2.68e-02	-8.59e-02	0.11270	7.83e-01
ENSG00000099974	DDTL	-2.22e-01	1.94e-01	-0.41656	6.67e-01
ENSG00000099977	DDT	5.58e-01	7.52e-01	-0.19361	5.35e-01
ENSG00000099991	CABIN1	-2.24e-01	-9.87e-02	-0.12563	7.50e-01
ENSG00000099992	TBC1D10A	1.07e-01	-1.68e-01	0.27585	7.08e-01
ENSG00000099994	SUSD2	-4.93e-02	-3.28e-02	-0.01605	9.91e-01
ENSG00000099995	SF3A1	-2.20e-01	8.00e-02	-0.30018	3.74e-01
ENSG00000099998	GGT5	-5.05e-01	-1.94e-01	-0.31131	6.42e-01
ENSG00000099999	RNF215	-2.07e-01	-7.35e-01	0.52967	2.71e-01
ENSG00000100003	SEC14L2	-4.45e-01	-1.59e-01	-0.28595	8.07e-01
ENSG00000100014	SPECC1L	-2.64e-01	-3.49e-01	0.08522	8.56e-01
ENSG00000100023	PPIL2	-7.98e-02	-4.46e-02	-0.03525	9.58e-01
ENSG00000100027	YPEL1	4.71e-01	-2.46e-01	0.71604	3.34e-01
ENSG00000100028	SNRPD3	6.47e-02	2.11e-01	-0.14599	7.33e-01
ENSG00000100029	PES1	7.75e-03	-3.72e-02	0.04499	9.09e-01
ENSG00000100030	MAPK1	1.50e-02	1.38e-03	0.01365	9.83e-01
ENSG00000100031	GGT1	6.70e-01	1.95e-01	0.47465	7.32e-01
ENSG00000100033	PRODH	-2.49e-01	-7.24e-01	0.47802	6.73e-01
ENSG00000100034	PPM1F	-4.17e-01	2.50e-01	-0.66656	2.86e-02
ENSG00000100036	SLC35E4	2.83e-02	1.96e-01	-0.16786	7.71e-01
ENSG00000100038	TOP3B	-4.50e-01	-2.50e-01	-0.19943	6.73e-01
ENSG00000100056	ESS2	-3.69e-02	8.79e-02	-0.12490	7.88e-01
ENSG00000100058	CRYBB2P1	5.71e-01	7.83e-01	-0.21190	5.97e-01
ENSG00000100065	CARD10	1.02e-02	4.86e-02	-0.03822	9.51e-01
ENSG00000100068	LRP5L	-1.09e+00	-6.60e-01	-0.43205	8.11e-01
ENSG00000100075	SLC25A1	2.52e-01	3.89e-01	-0.13631	6.28e-01
ENSG00000100078	PLA2G3	-6.12e-02	1.98e-01	-0.25943	6.18e-01
ENSG00000100083	GGA1	-2.90e-01	-2.00e-01	-0.08948	8.64e-01
ENSG00000100084	HIRA	2.30e-02	1.09e-01	-0.08624	8.69e-01
ENSG00000100097	LGALS1	8.68e-01	1.01e+00	-0.14437	6.96e-01
ENSG00000100099	HPS4	-5.15e-01	-5.63e-01	0.04829	9.38e-01
ENSG00000100100	PIK3IP1	-3.33e-01	-6.57e-01	0.32488	7.71e-01
ENSG00000100104	SRRD	-1.09e-01	-6.43e-02	-0.04438	9.62e-01
ENSG00000100105	PATZ1	8.16e-02	1.54e-01	-0.07189	8.78e-01
ENSG00000100106	TRIOBP	1.21e-01	-2.71e-01	0.39192	2.74e-01
ENSG00000100109	TFIP11	-8.67e-02	-3.20e-01	0.23349	5.69e-01
ENSG00000100116	GCAT	2.53e-01	4.43e-01	-0.18990	7.33e-01
ENSG00000100124	ANKRD54	-3.69e-02	5.36e-02	-0.09072	8.55e-01
ENSG00000100129	EIF3L	2.46e-01	2.01e-01	0.04467	9.21e-01
ENSG00000100138	SNU13	1.20e-01	7.70e-01	-0.65002	4.00e-03
ENSG00000100139	MICALL1	-5.28e-02	7.43e-02	-0.12697	7.81e-01
ENSG00000100142	POLR2F	5.70e-01	7.74e-01	-0.20392	6.09e-01
ENSG00000100147	CCDC134	-7.40e-02	3.67e-01	-0.44107	4.91e-01
ENSG00000100150	DEPDC5	-4.10e-01	-8.82e-01	0.47227	3.37e-01
ENSG00000100151	PICK1	-1.70e-01	-8.64e-02	-0.08391	8.91e-01
ENSG00000100154	TTC28	-8.16e-02	-2.88e-01	0.20606	7.30e-01
ENSG00000100162	CENPM	3.14e-01	3.78e-01	-0.06343	9.07e-01
ENSG00000100167	SEPTIN3	-2.08e-02	-2.36e-01	0.21540	8.07e-01
ENSG00000100196	KDELR3	2.60e-01	3.64e-01	-0.10373	8.82e-01
ENSG00000100201	DDX17	-4.03e-01	-5.34e-01	0.13112	7.19e-01
ENSG00000100207	TCF20	-1.17e-02	-2.05e-01	0.19300	5.96e-01
ENSG00000100209	HSCB	2.11e-01	4.97e-01	-0.28608	7.23e-01
ENSG00000100211	CBY1	2.26e-01	1.51e-01	0.07594	9.36e-01
ENSG00000100216	TOMM22	5.27e-01	5.53e-01	-0.02572	9.67e-01
ENSG00000100219	XBP1	9.63e-02	1.57e-01	-0.06040	8.83e-01
ENSG00000100220	RTCB	2.80e-01	2.39e-01	0.04091	9.34e-01
ENSG00000100221	JOSD1	1.17e-02	-1.84e-01	0.19518	4.96e-01
ENSG00000100225	FBXO7	2.59e-01	2.72e-01	-0.01307	9.85e-01
ENSG00000100226	GTPBP1	-6.64e-01	-5.10e-01	-0.15376	6.47e-01
ENSG00000100227	POLDIP3	1.78e-01	3.68e-01	-0.19013	5.47e-01
ENSG00000100228	RAB36	2.97e-01	-1.53e-01	0.45069	4.89e-01
ENSG00000100234	TIMP3	9.67e-02	1.10e-01	-0.01294	9.87e-01
ENSG00000100239	PPP6R2	-6.99e-02	-3.20e-02	-0.03800	9.61e-01
ENSG00000100241	SBF1	-1.70e-01	7.43e-02	-0.24408	3.62e-01
ENSG00000100242	SUN2	-1.39e-01	4.93e-02	-0.18792	6.09e-01
ENSG00000100243	CYB5R3	1.98e-02	2.57e-01	-0.23691	2.84e-01
ENSG00000100246	DNAL4	5.71e-01	3.05e-01	0.26633	7.21e-01
ENSG00000100258	LMF2	-6.43e-02	-1.14e-01	0.04988	9.14e-01
ENSG00000100263	RHBDD3	-1.55e-01	-1.40e-02	-0.14125	8.12e-01
ENSG00000100266	PACSIN2	-5.60e-02	2.05e-02	-0.07655	8.80e-01
ENSG00000100271	TTLL1	3.50e-01	2.69e-01	0.08286	9.38e-01
ENSG00000100280	AP1B1	7.01e-02	1.67e-01	-0.09694	7.85e-01
ENSG00000100281	HMGXB4	-3.34e-01	-9.10e-01	0.57735	2.73e-01
ENSG00000100284	TOM1	1.15e-01	2.79e-01	-0.16453	7.53e-01
ENSG00000100285	NEFH	-1.20e-01	-9.10e-02	-0.02928	9.76e-01
ENSG00000100288	CHKB	-3.90e-01	-7.87e-01	0.39683	5.76e-01
ENSG00000100290	BIK	5.43e-01	5.50e-01	-0.00740	1.00e+00
ENSG00000100292	HMOX1	1.39e-01	1.25e-01	0.01450	9.86e-01
ENSG00000100294	MCAT	6.61e-01	3.92e-01	0.26871	5.31e-01
ENSG00000100296	THOC5	7.29e-02	-8.12e-03	0.08089	8.29e-01
ENSG00000100297	MCM5	-2.48e-02	-6.64e-03	-0.01809	9.73e-01
ENSG00000100299	ARSA	2.42e-01	7.65e-02	0.16624	7.81e-01
ENSG00000100300	TSPO	8.59e-01	9.88e-01	-0.12881	7.53e-01
ENSG00000100302	RASD2	-1.14e-01	3.10e-01	-0.42399	6.29e-01
ENSG00000100304	TTLL12	-1.00e-01	1.47e-01	-0.24697	3.03e-01
ENSG00000100307	CBX7	-1.58e-01	1.63e-02	-0.17412	8.03e-01
ENSG00000100311	PDGFB	1.85e-01	8.53e-02	0.10020	8.86e-01
ENSG00000100316	RPL3	3.36e-01	3.59e-01	-0.02245	9.63e-01
ENSG00000100319	ZMAT5	6.64e-01	7.31e-01	-0.06674	9.11e-01
ENSG00000100320	RBFOX2	-5.00e-01	-2.82e-01	-0.21754	5.84e-01
ENSG00000100321	SYNGR1	3.78e-01	5.60e-01	-0.18136	6.20e-01
ENSG00000100324	TAB1	4.60e-02	1.67e-01	-0.12047	7.93e-01
ENSG00000100325	ASCC2	-7.48e-02	8.50e-02	-0.15981	6.77e-01
ENSG00000100330	MTMR3	-2.89e-01	-1.92e-01	-0.09649	8.65e-01
ENSG00000100335	MIEF1	-9.50e-03	-3.89e-02	0.02961	9.57e-01
ENSG00000100344	PNPLA3	-1.42e-01	-3.28e-01	0.18725	7.95e-01
ENSG00000100345	MYH9	-2.94e-01	-4.21e-01	0.12792	7.15e-01
ENSG00000100347	SAMM50	1.93e-01	1.24e-01	0.06958	8.91e-01
ENSG00000100348	TXN2	4.66e-01	5.57e-01	-0.09068	8.39e-01
ENSG00000100350	FOXRED2	4.84e-02	6.50e-02	-0.01668	9.77e-01
ENSG00000100353	EIF3D	1.56e-01	9.63e-02	0.05952	8.77e-01
ENSG00000100354	TNRC6B	-5.03e-01	-5.50e-01	0.04678	9.47e-01
ENSG00000100359	SGSM3	-3.49e-02	2.09e-01	-0.24434	4.62e-01
ENSG00000100360	IFT27	6.25e-01	7.39e-01	-0.11458	8.74e-01
ENSG00000100364	KIAA0930	9.17e-02	1.28e-01	-0.03617	9.51e-01
ENSG00000100372	SLC25A17	3.83e-01	3.65e-01	0.01831	9.86e-01
ENSG00000100376	FAM118A	1.81e-01	-1.26e-02	0.19421	7.99e-01
ENSG00000100379	KCTD17	3.72e-01	3.90e-01	-0.01735	9.89e-01
ENSG00000100380	ST13	4.76e-02	9.27e-02	-0.04506	9.40e-01
ENSG00000100385	IL2RB	-1.02e-01	5.08e-01	-0.60999	7.33e-01
ENSG00000100387	RBX1	7.65e-01	6.30e-01	0.13539	8.09e-01
ENSG00000100393	EP300	-2.80e-01	-3.44e-01	0.06445	8.86e-01
ENSG00000100395	L3MBTL2	8.01e-02	8.31e-02	-0.00280	9.99e-01
ENSG00000100401	RANGAP1	9.07e-02	1.09e-01	-0.01804	9.79e-01
ENSG00000100403	ZC3H7B	-5.05e-02	7.98e-02	-0.13032	7.01e-01
ENSG00000100410	PHF5A	7.77e-01	7.84e-01	-0.00609	9.94e-01
ENSG00000100412	ACO2	1.25e-01	1.85e-01	-0.05989	8.79e-01
ENSG00000100413	POLR3H	-6.45e-02	1.05e-01	-0.16980	6.47e-01
ENSG00000100416	TRMU	-5.87e-01	-5.01e-01	-0.08626	9.09e-01
ENSG00000100417	PMM1	4.86e-01	5.27e-01	-0.04041	9.62e-01
ENSG00000100418	DESI1	3.79e-01	5.70e-01	-0.19127	8.66e-01
ENSG00000100422	CERK	-8.22e-02	1.40e-01	-0.22236	5.80e-01
ENSG00000100425	BRD1	-3.84e-01	-8.60e-01	0.47705	2.77e-01
ENSG00000100426	ZBED4	2.83e-02	-1.07e-01	0.13565	8.34e-01
ENSG00000100429	HDAC10	-9.26e-02	-8.23e-01	0.73066	3.38e-01
ENSG00000100439	ABHD4	-1.30e-01	3.65e-01	-0.49426	1.12e-01
ENSG00000100441	KHNYN	-1.20e-01	-2.61e-02	-0.09375	8.50e-01
ENSG00000100442	FKBP3	-1.11e-01	-1.82e-01	0.07146	9.39e-01
ENSG00000100445	SDR39U1	2.15e-01	5.20e-01	-0.30460	3.15e-01
ENSG00000100461	RBM23	2.10e-01	9.01e-02	0.11949	8.07e-01
ENSG00000100462	PRMT5	3.81e-01	2.87e-01	0.09376	8.31e-01
ENSG00000100478	AP4S1	-1.89e-01	-7.49e-01	0.56311	6.92e-01
ENSG00000100479	POLE2	6.74e-01	3.79e-01	0.29470	8.09e-01
ENSG00000100483	VCPKMT	-9.07e-01	-1.36e+00	0.45404	8.82e-01
ENSG00000100485	SOS2	-7.55e-01	-9.20e-01	0.16652	9.06e-01
ENSG00000100490	CDKL1	-5.34e-01	-8.39e-01	0.30793	8.14e-01
ENSG00000100503	NIN	5.00e-02	-5.01e-01	0.55225	5.87e-01
ENSG00000100504	PYGL	4.51e-02	1.68e-03	0.04327	9.28e-01
ENSG00000100519	PSMC6	-1.09e+00	-8.81e-01	-0.20554	9.06e-01
ENSG00000100522	GNPNAT1	-2.50e-02	1.27e-01	-0.15201	8.53e-01
ENSG00000100523	DDHD1	-1.30e+00	-1.33e+00	0.02935	9.93e-01
ENSG00000100526	CDKN3	4.39e-01	1.59e-01	0.28240	7.96e-01
ENSG00000100528	CNIH1	5.33e-01	5.04e-01	0.02833	9.71e-01
ENSG00000100532	CGRRF1	-1.85e-01	-2.88e-01	0.10475	9.68e-01
ENSG00000100554	ATP6V1D	-4.02e-01	-6.63e-01	0.26063	7.21e-01
ENSG00000100558	PLEK2	2.69e-01	3.07e-01	-0.03721	9.77e-01
ENSG00000100564	PIGH	6.67e-02	1.73e-01	-0.10597	9.25e-01
ENSG00000100567	PSMA3	2.17e-01	-1.34e-01	0.35175	6.62e-01
ENSG00000100568	VTI1B	1.73e-01	2.45e-01	-0.07148	9.26e-01
ENSG00000100575	TIMM9	3.68e-01	3.52e-01	0.01625	9.88e-01
ENSG00000100577	GSTZ1	3.30e-01	5.22e-01	-0.19258	6.85e-01
ENSG00000100578	KIAA0586	-1.96e-01	-8.57e-01	0.66342	5.47e-01
ENSG00000100580	TMED8	-4.40e-02	-2.98e-01	0.25429	6.01e-01
ENSG00000100591	AHSA1	-1.24e-02	1.06e-01	-0.11770	7.68e-01
ENSG00000100592	DAAM1	7.69e-03	-7.78e-01	0.78704	3.45e-01
ENSG00000100596	SPTLC2	3.47e-01	-6.39e-01	0.98609	1.39e-03
ENSG00000100599	RIN3	1.56e-01	-1.40e-01	0.29691	7.81e-01
ENSG00000100600	LGMN	-2.26e-02	8.73e-02	-0.11022	8.32e-01
ENSG00000100601	ALKBH1	1.11e-01	2.96e-01	-0.18521	7.95e-01
ENSG00000100603	SNW1	7.86e-02	-3.93e-01	0.47196	3.13e-01
ENSG00000100605	ITPK1	3.27e-01	2.09e-01	0.11864	7.50e-01
ENSG00000100612	DHRS7	1.31e-01	-7.78e-02	0.20923	7.96e-01
ENSG00000100614	PPM1A	3.79e-01	-2.92e-01	0.67187	2.14e-01
ENSG00000100625	SIX4	-8.64e-02	-4.66e-01	0.38024	5.95e-01
ENSG00000100626	GALNT16	9.91e-01	-2.88e-01	1.28140	4.56e-01
ENSG00000100629	CEP128	4.03e-01	6.99e-02	0.33364	7.53e-01
ENSG00000100632	ERH	3.25e-01	8.66e-02	0.23871	6.12e-01
ENSG00000100644	HIF1A	-2.44e-01	-8.74e-01	0.63022	4.39e-02
ENSG00000100647	SUSD6	1.95e-02	-3.16e-01	0.33586	4.58e-01
ENSG00000100650	SRSF5	-4.96e-01	-6.36e-01	0.13995	7.31e-01
ENSG00000100664	EIF5	-2.84e-01	-4.83e-01	0.19869	6.92e-01
ENSG00000100697	DICER1	-4.91e-01	-3.44e-01	-0.14856	9.13e-01
ENSG00000100711	ZFYVE21	2.79e-02	3.62e-01	-0.33450	4.58e-01
ENSG00000100714	MTHFD1	-7.08e-01	-8.83e-01	0.17581	7.96e-01
ENSG00000100722	ZC3H14	-7.62e-03	-1.64e-01	0.15719	8.34e-01
ENSG00000100726	TELO2	-4.90e-01	-2.13e-01	-0.27710	3.92e-01
ENSG00000100731	PCNX1	2.40e-01	-1.53e-01	0.39369	3.76e-01
ENSG00000100739	BDKRB1	5.35e-02	2.66e-01	-0.21023	9.02e-01
ENSG00000100744	GSKIP	5.74e-01	-2.02e-01	0.77975	5.06e-01
ENSG00000100749	VRK1	-9.77e-02	5.21e-01	-0.61814	2.71e-01
ENSG00000100764	PSMC1	-1.03e-01	-2.78e-01	0.17596	7.16e-01
ENSG00000100767	PAPLN	-3.85e-01	-3.90e-01	0.00469	9.95e-01
ENSG00000100784	RPS6KA5	3.18e-01	-5.23e-01	0.84144	3.10e-01
ENSG00000100796	PPP4R3A	-5.43e-01	-8.43e-01	0.29994	6.92e-01
ENSG00000100802	C14orf93	1.85e-01	3.41e-01	-0.15519	8.80e-01
ENSG00000100804	PSMB5	5.41e-01	6.16e-01	-0.07491	8.51e-01
ENSG00000100811	YY1	-6.09e-02	-3.26e-01	0.26516	4.96e-01
ENSG00000100813	ACIN1	-2.21e-01	-8.72e-02	-0.13406	7.15e-01
ENSG00000100814	CCNB1IP1	2.85e-01	-5.64e-05	0.28447	4.27e-01
ENSG00000100815	TRIP11	-1.55e+00	-1.21e+00	-0.33462	9.15e-01
ENSG00000100823	APEX1	3.04e-02	2.49e-01	-0.21811	4.42e-01
ENSG00000100836	PABPN1	9.33e-02	7.11e-02	0.02217	9.67e-01
ENSG00000100852	ARHGAP5	3.68e-02	2.02e-01	-0.16418	8.84e-01
ENSG00000100865	CINP	-2.02e-02	4.08e-01	-0.42779	3.33e-01
ENSG00000100867	DHRS2	-7.10e-01	6.79e-01	-1.38745	3.27e-01
ENSG00000100883	SRP54	-2.46e-01	-3.77e-01	0.13234	8.46e-01
ENSG00000100888	CHD8	-4.01e-01	-6.32e-01	0.23200	5.87e-01
ENSG00000100889	PCK2	3.07e-01	4.09e-01	-0.10111	8.27e-01
ENSG00000100890	PRORP	7.38e-03	-2.45e-01	0.25248	6.03e-01
ENSG00000100897	DCAF11	2.44e-01	3.49e-01	-0.10461	8.25e-01
ENSG00000100902	PSMA6	5.22e-01	4.92e-01	0.03057	9.55e-01
ENSG00000100906	NFKBIA	1.00e-02	1.78e-01	-0.16759	6.86e-01
ENSG00000100908	EMC9	4.33e-01	5.42e-01	-0.10859	8.71e-01
ENSG00000100911	PSME2	5.34e-01	3.88e-01	0.14685	7.53e-01
ENSG00000100916	BRMS1L	-5.47e-01	-7.14e-01	0.16782	9.30e-01
ENSG00000100926	TM9SF1	1.64e-01	2.72e-01	-0.10779	7.96e-01
ENSG00000100934	SEC23A	-2.56e-01	-5.13e-01	0.25690	6.74e-01
ENSG00000100938	GMPR2	1.37e-01	2.07e-01	-0.06965	8.93e-01
ENSG00000100941	PNN	-1.79e+00	-1.51e+00	-0.27933	7.40e-01
ENSG00000100949	RABGGTA	3.71e-02	8.34e-02	-0.04653	9.36e-01
ENSG00000100968	NFATC4	-1.61e+00	3.80e-01	-1.99005	1.09e-01
ENSG00000100979	PLTP	2.60e-01	-2.76e-01	0.53738	5.60e-01
ENSG00000100982	PCIF1	1.76e-01	3.00e-01	-0.12367	7.53e-01
ENSG00000100985	MMP9	2.20e-02	-2.24e-01	0.24680	9.31e-01
ENSG00000100991	TRPC4AP	2.20e-01	1.28e-01	0.09257	8.31e-01
ENSG00000100994	PYGB	1.57e-01	2.52e-01	-0.09436	8.29e-01
ENSG00000100997	ABHD12	1.78e-01	2.32e-01	-0.05423	9.09e-01
ENSG00000101000	PROCR	3.31e-01	5.00e-01	-0.16932	8.19e-01
ENSG00000101003	GINS1	6.70e-02	4.73e-02	0.01987	9.83e-01
ENSG00000101004	NINL	-3.61e-01	-6.40e-01	0.27972	7.05e-01
ENSG00000101019	UQCC1	8.40e-02	2.63e-01	-0.17933	6.50e-01
ENSG00000101040	ZMYND8	-1.23e-01	-1.22e-01	-0.00108	1.00e+00
ENSG00000101052	IFT52	5.50e-02	1.55e-01	-0.09944	9.17e-01
ENSG00000101057	MYBL2	1.05e-01	2.82e-01	-0.17653	4.91e-01
ENSG00000101076	HNF4A	1.31e+00	1.16e-01	1.20020	3.25e-01
ENSG00000101079	NDRG3	1.91e-01	2.47e-01	-0.05656	9.03e-01
ENSG00000101084	RAB5IF	5.25e-01	7.09e-01	-0.18401	5.52e-01
ENSG00000101098	RIMS4	2.17e-01	3.77e-01	-0.15981	6.39e-01
ENSG00000101104	PABPC1L	-8.34e-01	-1.24e+00	0.40397	8.44e-01
ENSG00000101109	STK4	-1.05e-01	-3.15e-01	0.21098	6.78e-01
ENSG00000101115	SALL4	2.68e-01	1.21e-01	0.14768	7.79e-01
ENSG00000101126	ADNP	-1.41e-02	-1.64e-01	0.15009	7.15e-01
ENSG00000101132	PFDN4	-6.77e-02	6.77e-01	-0.74426	4.98e-01
ENSG00000101138	CSTF1	1.27e-01	-6.52e-03	0.13321	8.09e-01
ENSG00000101146	RAE1	2.48e-01	2.56e-01	-0.00871	9.92e-01
ENSG00000101150	TPD52L2	3.00e-01	3.80e-01	-0.08015	8.43e-01
ENSG00000101152	DNAJC5	7.86e-02	1.53e-01	-0.07408	8.55e-01
ENSG00000101158	NELFCD	5.22e-03	1.31e-01	-0.12567	7.61e-01
ENSG00000101160	CTSZ	-8.40e-03	2.02e-01	-0.21013	4.56e-01
ENSG00000101161	PRPF6	-3.18e-02	6.44e-02	-0.09626	8.07e-01
ENSG00000101166	PRELID3B	-1.15e-01	-1.09e-02	-0.10356	8.94e-01
ENSG00000101181	MTG2	1.43e-01	3.59e-01	-0.21615	5.97e-01
ENSG00000101182	PSMA7	3.01e-01	4.44e-01	-0.14263	7.04e-01
ENSG00000101187	SLCO4A1	2.23e-02	1.85e-01	-0.16275	6.06e-01
ENSG00000101189	MRGBP	7.52e-02	2.85e-01	-0.20994	6.13e-01
ENSG00000101190	TCFL5	2.88e-01	3.79e-01	-0.09154	8.94e-01
ENSG00000101191	DIDO1	-2.52e-01	-2.94e-01	0.04188	9.30e-01
ENSG00000101193	GID8	-8.01e-02	-4.93e-02	-0.03086	9.55e-01
ENSG00000101199	ARFGAP1	-2.36e-01	-3.85e-01	0.14897	6.99e-01
ENSG00000101210	EEF1A2	1.72e-01	2.85e-01	-0.11283	7.56e-01
ENSG00000101213	PTK6	1.29e-01	4.15e-01	-0.28674	8.69e-01
ENSG00000101216	GMEB2	8.34e-02	2.15e-01	-0.13186	7.72e-01
ENSG00000101220	C20orf27	3.35e-01	4.15e-01	-0.07978	8.56e-01
ENSG00000101222	SPEF1	2.37e-01	-2.16e-01	0.45763	8.52e-01
ENSG00000101224	CDC25B	1.08e-01	2.16e-01	-0.10838	7.66e-01
ENSG00000101236	RNF24	2.14e-01	6.25e-02	0.15175	7.79e-01
ENSG00000101246	ARFRP1	-2.05e-01	-2.52e-01	0.04656	9.46e-01
ENSG00000101247	NDUFAF5	-3.90e-01	-2.34e-01	-0.15556	9.07e-01
ENSG00000101255	TRIB3	5.09e-01	5.46e-01	-0.03688	9.42e-01
ENSG00000101265	RASSF2	4.17e-02	-1.15e-02	0.05367	9.70e-01
ENSG00000101266	CSNK2A1	5.83e-04	-3.29e-01	0.32930	3.80e-01
ENSG00000101290	CDS2	1.37e-01	4.22e-01	-0.28530	3.92e-01
ENSG00000101294	HM13	2.41e-01	2.58e-01	-0.01690	9.81e-01
ENSG00000101298	SNPH	-2.46e-01	-7.55e-02	-0.16875	9.06e-01
ENSG00000101310	SEC23B	-2.88e-01	1.39e-01	-0.42690	8.03e-01
ENSG00000101311	FERMT1	-4.07e-02	-9.01e-02	0.04964	9.37e-01
ENSG00000101335	MYL9	1.73e-01	3.63e-01	-0.18952	5.00e-01
ENSG00000101337	TM9SF4	-1.33e-01	-2.12e-02	-0.11201	7.75e-01
ENSG00000101343	CRNKL1	-3.56e-01	-6.04e-02	-0.29573	8.08e-01
ENSG00000101346	POFUT1	1.14e-01	1.45e-01	-0.03029	9.58e-01
ENSG00000101347	SAMHD1	2.62e-02	-1.55e-01	0.18148	7.64e-01
ENSG00000101350	KIF3B	-1.81e-01	-1.45e-01	-0.03576	9.57e-01
ENSG00000101353	MROH8	-5.52e-01	-6.15e-01	0.06287	9.87e-01
ENSG00000101361	NOP56	-5.85e-01	-6.87e-01	0.10187	8.10e-01
ENSG00000101363	MANBAL	3.92e-01	5.10e-01	-0.11797	7.71e-01
ENSG00000101365	IDH3B	2.97e-01	4.70e-01	-0.17335	5.92e-01
ENSG00000101367	MAPRE1	5.85e-02	-1.76e-01	0.23478	4.01e-01
ENSG00000101384	JAG1	-7.16e-01	-4.20e-01	-0.29656	7.08e-01
ENSG00000101391	CDK5RAP1	1.63e-01	1.51e-01	0.01120	9.89e-01
ENSG00000101400	SNTA1	5.44e-01	6.73e-01	-0.12881	7.57e-01
ENSG00000101407	TTI1	5.03e-02	-8.79e-03	0.05905	9.09e-01
ENSG00000101412	E2F1	3.30e-01	5.78e-01	-0.24773	2.86e-01
ENSG00000101413	RPRD1B	-2.36e-01	2.36e-02	-0.25981	6.18e-01
ENSG00000101417	PXMP4	3.13e-01	1.97e-01	0.11558	9.06e-01
ENSG00000101421	CHMP4B	-1.42e-02	1.22e-01	-0.13628	7.05e-01
ENSG00000101439	CST3	3.72e-01	5.81e-01	-0.20961	5.01e-01
ENSG00000101442	ACTR5	-2.01e-01	3.66e-01	-0.56741	1.73e-01
ENSG00000101444	AHCY	4.22e-01	5.75e-01	-0.15264	5.89e-01
ENSG00000101447	FAM83D	1.87e-01	3.60e-01	-0.17221	9.06e-01
ENSG00000101452	DHX35	9.85e-03	2.47e-03	0.00757	9.93e-01
ENSG00000101457	DNTTIP1	2.28e-01	3.67e-01	-0.13941	7.56e-01
ENSG00000101460	MAP1LC3A	8.30e-01	6.23e-01	0.20695	8.18e-01
ENSG00000101464	PIGU	2.75e-01	3.63e-01	-0.08704	9.00e-01
ENSG00000101473	ACOT8	5.05e-01	8.05e-01	-0.29994	4.74e-01
ENSG00000101474	APMAP	3.45e-01	4.00e-01	-0.05438	9.11e-01
ENSG00000101544	ADNP2	-4.15e-01	-5.93e-01	0.17869	8.32e-01
ENSG00000101546	RBFA	1.79e-01	2.46e-01	-0.06688	9.48e-01
ENSG00000101557	USP14	2.32e-01	7.75e-02	0.15413	7.63e-01
ENSG00000101558	VAPA	1.55e-01	2.21e-01	-0.06598	9.03e-01
ENSG00000101574	METTL4	-8.98e-01	-1.48e-01	-0.75097	5.54e-01
ENSG00000101577	LPIN2	3.69e-02	-1.76e-01	0.21304	5.78e-01
ENSG00000101596	SMCHD1	-6.78e-01	-7.79e-01	0.10002	9.36e-01
ENSG00000101605	MYOM1	-6.14e-01	-2.10e-01	-0.40336	7.09e-01
ENSG00000101608	MYL12A	-1.81e-01	-3.21e-02	-0.14905	7.54e-01
ENSG00000101624	CEP76	2.19e-01	-4.09e-01	0.62928	5.04e-01
ENSG00000101639	CEP192	7.40e-01	7.26e-01	0.01405	9.88e-01
ENSG00000101654	RNMT	-8.45e-02	-4.07e-01	0.32317	7.31e-01
ENSG00000101665	SMAD7	2.75e-01	1.29e-01	0.14404	9.25e-01
ENSG00000101670	LIPG	-4.38e-01	-7.35e-01	0.30125	8.96e-01
ENSG00000101680	LAMA1	-8.17e-01	-3.72e-01	-0.44667	6.74e-01
ENSG00000101695	RNF125	-1.31e-01	3.28e-02	-0.16298	8.79e-01
ENSG00000101745	ANKRD12	-5.56e-01	-5.40e-01	-0.01825	9.98e-01
ENSG00000101752	MIB1	4.27e-01	6.09e-01	-0.18233	7.61e-01
ENSG00000101773	RBBP8	-6.74e-02	-4.93e-01	0.42671	5.97e-01
ENSG00000101782	RIOK3	-3.25e-01	-3.51e-01	0.02697	9.81e-01
ENSG00000101811	CSTF2	1.03e-03	2.34e-01	-0.23313	5.51e-01
ENSG00000101843	PSMD10	4.22e-02	8.24e-02	-0.04000	9.60e-01
ENSG00000101844	ATG4A	-1.34e-01	-4.05e-03	-0.12905	9.27e-01
ENSG00000101846	STS	6.98e-02	-1.10e-01	0.17988	5.93e-01
ENSG00000101849	TBL1X	-1.22e-01	-1.12e-01	-0.01014	9.94e-01
ENSG00000101856	PGRMC1	2.32e-01	2.62e-01	-0.02915	9.85e-01
ENSG00000101868	POLA1	-3.97e-02	-1.50e-01	0.11047	8.50e-01
ENSG00000101871	MID1	-5.32e-01	-1.26e-01	-0.40542	3.33e-01
ENSG00000101882	NKAP	-3.07e-01	7.66e-02	-0.38308	7.81e-01
ENSG00000101888	NXT2	-5.23e-01	-3.61e-01	-0.15111	9.67e-01
ENSG00000101898	MCTS2P	-1.35e-01	4.50e-01	-0.58387	7.69e-01
ENSG00000101901	ALG13	-8.09e-02	-3.02e-01	0.22144	7.81e-01
ENSG00000101911	PRPS2	1.10e-01	1.28e-01	-0.01833	9.85e-01
ENSG00000101928	MOSPD1	-5.88e-01	-2.21e-01	-0.36667	8.16e-01
ENSG00000101935	AMMECR1	-3.27e-01	1.46e-01	-0.47256	5.56e-01
ENSG00000101940	WDR13	1.52e-01	3.93e-01	-0.24000	3.72e-01
ENSG00000101945	SUV39H1	9.50e-02	2.99e-01	-0.20447	4.95e-01
ENSG00000101966	XIAP	4.38e-01	-1.41e+00	1.84939	5.26e-02
ENSG00000101972	STAG2	-3.92e-01	-8.54e-01	0.46101	7.15e-01
ENSG00000101974	ATP11C	9.54e-02	5.40e-01	-0.44728	7.88e-01
ENSG00000101986	ABCD1	-4.79e-03	1.32e-01	-0.13718	8.04e-01
ENSG00000101997	CCDC22	1.38e-01	2.82e-01	-0.14455	7.81e-01
ENSG00000102003	SYP	-5.70e-01	2.99e-01	-0.86876	1.88e-01
ENSG00000102007	PLP2	2.12e-01	3.02e-01	-0.08953	8.12e-01
ENSG00000102024	PLS3	1.38e-01	-3.54e-01	0.49140	2.27e-01
ENSG00000102030	NAA10	2.13e-01	4.54e-01	-0.24118	5.27e-01
ENSG00000102034	ELF4	-7.97e-02	8.54e-02	-0.16492	6.96e-01
ENSG00000102038	SMARCA1	-6.77e-02	-2.79e-01	0.21224	8.88e-01
ENSG00000102048	ASB9	3.63e-01	3.03e-01	0.06073	9.50e-01
ENSG00000102054	RBBP7	6.07e-02	-7.07e-02	0.13139	6.97e-01
ENSG00000102078	SLC25A14	-9.32e-02	-1.97e-01	0.10293	9.59e-01
ENSG00000102081	FMR1	-2.82e-01	-5.06e-01	0.22418	8.16e-01
ENSG00000102096	PIM2	3.36e-01	3.35e-01	0.00000	1.00e+00
ENSG00000102098	SCML2	-2.81e-01	-1.03e-01	-0.17792	8.25e-01
ENSG00000102100	SLC35A2	1.13e-01	1.60e-01	-0.04724	9.29e-01
ENSG00000102103	PQBP1	3.92e-01	5.67e-01	-0.17571	6.09e-01
ENSG00000102119	EMD	3.00e-01	4.31e-01	-0.13111	7.45e-01
ENSG00000102125	TAZ	-1.63e-01	-4.56e-02	-0.11755	8.86e-01
ENSG00000102144	PGK1	4.66e-01	5.27e-01	-0.06148	8.93e-01
ENSG00000102158	MAGT1	-3.80e-01	-4.29e-01	0.04927	9.36e-01
ENSG00000102172	SMS	5.50e-02	-3.03e-02	0.08541	8.35e-01
ENSG00000102174	PHEX	2.66e-01	2.09e-01	0.05876	9.79e-01
ENSG00000102178	UBL4A	5.43e-01	2.69e-01	0.27464	5.02e-01
ENSG00000102181	CD99L2	1.10e-01	3.55e-01	-0.24482	4.54e-01
ENSG00000102189	EEA1	-1.65e+00	-1.78e+00	0.12300	9.68e-01
ENSG00000102218	RP2	4.89e-01	-2.66e-01	0.75597	2.45e-01
ENSG00000102221	JADE3	-2.80e-01	-6.20e-02	-0.21819	6.73e-01
ENSG00000102225	CDK16	9.57e-02	1.11e-01	-0.01551	9.75e-01
ENSG00000102226	USP11	-1.69e-02	8.78e-02	-0.10464	7.73e-01
ENSG00000102241	HTATSF1	-1.97e-01	-3.37e-01	0.14013	8.65e-01
ENSG00000102265	TIMP1	3.08e-01	4.97e-01	-0.18902	5.32e-01
ENSG00000102287	GABRE	-1.31e+00	-2.05e+00	0.73783	2.40e-01
ENSG00000102302	FGD1	-5.57e-02	-1.20e-02	-0.04347	9.41e-01
ENSG00000102309	PIN4	-3.85e-02	-7.43e-02	0.03640	9.77e-01
ENSG00000102312	PORCN	3.12e-01	4.52e-01	-0.13962	8.71e-01
ENSG00000102316	MAGED2	3.16e-01	4.14e-01	-0.09767	7.95e-01
ENSG00000102317	RBM3	3.13e-02	9.38e-02	-0.06257	8.89e-01
ENSG00000102359	SRPX2	2.08e-01	1.60e-01	0.04924	9.80e-01
ENSG00000102362	SYTL4	-9.48e-01	2.22e-01	-1.17067	1.33e-01
ENSG00000102384	CENPI	-2.31e-02	-1.15e-01	0.09245	9.38e-01
ENSG00000102390	PBDC1	-2.63e-01	-2.89e-01	0.02705	9.88e-01
ENSG00000102393	GLA	2.49e-01	3.29e-01	-0.07937	8.77e-01
ENSG00000102401	ARMCX3	-8.34e-02	-1.73e-01	0.08954	9.18e-01
ENSG00000102452	NALCN	-1.18e-01	3.15e-01	-0.43134	8.34e-01
ENSG00000102471	NDFIP2	5.05e-02	1.63e-01	-0.11202	8.69e-01
ENSG00000102531	FNDC3A	-3.80e-01	-2.86e-01	-0.09362	8.95e-01
ENSG00000102543	CDADC1	2.31e-01	6.78e-01	-0.44440	7.54e-01
ENSG00000102554	KLF5	-2.24e-01	-1.15e-01	-0.11021	8.56e-01
ENSG00000102572	STK24	-1.49e-01	-2.26e-02	-0.12681	7.51e-01
ENSG00000102580	DNAJC3	4.53e-02	-5.86e-02	0.10439	9.09e-01
ENSG00000102595	UGGT2	-1.43e-01	5.47e-01	-0.69036	5.00e-01
ENSG00000102606	ARHGEF7	-4.37e-01	-4.82e-01	0.04458	9.43e-01
ENSG00000102699	PARP4	-2.06e-01	-3.53e-01	0.14758	7.72e-01
ENSG00000102710	SUPT20H	3.79e-02	-5.24e-01	0.56239	4.22e-01
ENSG00000102738	MRPS31	2.39e-01	-8.72e-02	0.32834	7.53e-01
ENSG00000102743	SLC25A15	9.76e-02	2.18e-01	-0.12019	9.01e-01
ENSG00000102753	KPNA3	-2.43e-01	-2.84e-01	0.04121	9.68e-01
ENSG00000102760	RGCC	3.33e-01	3.98e-01	-0.06447	9.70e-01
ENSG00000102763	VWA8	1.06e-01	2.20e-01	-0.11391	8.93e-01
ENSG00000102780	DGKH	-3.87e-01	-7.28e-01	0.33988	7.87e-01
ENSG00000102781	KATNAL1	-4.31e-02	-3.53e-01	0.31028	8.09e-01
ENSG00000102786	INTS6	-1.88e+00	-1.08e+00	-0.79886	4.96e-01
ENSG00000102796	DHRS12	3.24e-01	3.89e-01	-0.06533	9.88e-01
ENSG00000102804	TSC22D1	-1.51e-01	-2.85e-01	0.13415	7.64e-01
ENSG00000102805	CLN5	5.44e-01	3.31e-01	0.21255	8.46e-01
ENSG00000102854	MSLN	-4.87e-02	1.24e-01	-0.17276	6.36e-01
ENSG00000102858	MGRN1	-1.00e-01	-8.30e-02	-0.01737	9.77e-01
ENSG00000102870	ZNF629	-3.11e-01	-1.64e-01	-0.14744	7.60e-01
ENSG00000102871	TRADD	1.85e-01	3.50e-01	-0.16434	8.26e-01
ENSG00000102878	HSF4	-1.18e-01	3.11e-01	-0.42893	6.77e-01
ENSG00000102882	MAPK3	3.02e-01	4.12e-01	-0.11060	7.83e-01
ENSG00000102886	GDPD3	-1.07e+00	2.51e-01	-1.33654	2.07e-01
ENSG00000102890	ELMO3	-1.45e+00	-1.16e+00	-0.29307	9.28e-01
ENSG00000102893	PHKB	4.53e-01	2.69e-01	0.18456	7.56e-01
ENSG00000102897	LYRM1	8.05e-02	9.70e-02	-0.01614	9.94e-01
ENSG00000102898	NUTF2	3.21e-01	4.12e-01	-0.09013	8.39e-01
ENSG00000102900	NUP93	1.50e-01	2.55e-02	0.12481	7.58e-01
ENSG00000102901	CENPT	-6.03e-01	-2.06e-01	-0.39642	1.73e-01
ENSG00000102908	NFAT5	-1.01e-01	-3.16e-02	-0.06960	9.25e-01
ENSG00000102910	LONP2	1.04e-01	-2.22e-02	0.12631	7.96e-01
ENSG00000102921	N4BP1	-1.03e-01	7.54e-03	-0.11128	8.82e-01
ENSG00000102931	ARL2BP	1.21e-01	4.92e-02	0.07169	9.06e-01
ENSG00000102934	PLLP	1.79e-01	2.41e-01	-0.06175	9.42e-01
ENSG00000102967	DHODH	-1.34e-01	2.96e-01	-0.42895	4.90e-01
ENSG00000102974	CTCF	-1.23e-01	-2.44e-01	0.12087	8.14e-01
ENSG00000102977	ACD	2.15e-01	5.46e-01	-0.33092	5.02e-01
ENSG00000102978	POLR2C	4.61e-01	4.97e-01	-0.03602	9.43e-01
ENSG00000102981	PARD6A	2.85e-01	8.81e-01	-0.59550	3.33e-01
ENSG00000102984	ZNF821	8.96e-02	-1.12e+00	1.20874	9.92e-04
ENSG00000102996	MMP15	-5.92e-02	7.63e-02	-0.13594	8.29e-01
ENSG00000103005	USB1	1.81e-01	2.05e-01	-0.02432	9.75e-01
ENSG00000103018	CYB5B	1.75e-01	3.08e-01	-0.13317	7.81e-01
ENSG00000103021	CCDC113	-2.41e-01	6.24e-03	-0.24568	8.41e-01
ENSG00000103024	NME3	7.23e-01	7.68e-01	-0.04411	9.68e-01
ENSG00000103034	NDRG4	-1.44e+00	-5.87e-01	-0.85438	7.23e-01
ENSG00000103035	PSMD7	-1.51e-01	-1.49e-01	-0.00196	1.00e+00
[truncated: 10,761 more rows]
